# Supplementary material for: Development and international multicenter evaluation of a second-generation immunochromatography test for the serological diagnosis of melioidosis
Source: PLoS Negl Trop Dis. 2026 Jul 6;20(7):e0014484. doi: 10.1371/journal.pntd.0014484 (PMC13379097; doi:10.1371/journal.pntd.0014484)
Supplement: S1 Data — (XLSX) [file pntd.0014484.s005.xlsx]

## Sheet: Initial evaluation
No.	Sample ID	Type of sample	Study site collection	Subject group	Culture result	Hcp1-ICT result
1	SI001	Serum	Mukdahan	Melioidosis patient	Burkholderia pseudomallei	Positive
2	SI002	Serum	Mukdahan	Melioidosis patient	Burkholderia pseudomallei	Positive
3	SI003	Serum	Mukdahan	Melioidosis patient	Burkholderia pseudomallei	Positive
4	SI004	Serum	Mukdahan	Melioidosis patient	Burkholderia pseudomallei	Positive
5	SI005	Serum	Mukdahan	Melioidosis patient	Burkholderia pseudomallei	Positive
6	SI006	Serum	Mukdahan	Melioidosis patient	Burkholderia pseudomallei	Positive
7	SI007	Serum	Surin	Melioidosis patient	Burkholderia pseudomallei	Positive
8	SI008	Serum	Surin	Melioidosis patient	Burkholderia pseudomallei	Positive
9	SI009	Serum	Surin	Melioidosis patient	Burkholderia pseudomallei	Positive
10	SI010	Serum	Surin	Melioidosis patient	Burkholderia pseudomallei	Positive
11	SI011	Serum	Surin	Melioidosis patient	Burkholderia pseudomallei	Positive
12	SI012	Serum	Surin	Melioidosis patient	Burkholderia pseudomallei	Positive
13	SI013	Serum	Surin	Melioidosis patient	Burkholderia pseudomallei	Negative
14	SI014	Serum	Surin	Melioidosis patient	Burkholderia pseudomallei	Positive
15	SI015	Serum	Surin	Melioidosis patient	Burkholderia pseudomallei	Positive
16	SI016	Serum	Surin	Melioidosis patient	Burkholderia pseudomallei	Positive
17	SI017	Serum	Surin	Melioidosis patient	Burkholderia pseudomallei	Positive
18	SI018	Serum	Surin	Melioidosis patient	Burkholderia pseudomallei	Positive
19	SI019	Serum	Surin	Melioidosis patient	Burkholderia pseudomallei	Positive
20	SI020	Serum	Surin	Melioidosis patient	Burkholderia pseudomallei	Positive
21	SI021	Serum	Surin	Melioidosis patient	Burkholderia pseudomallei	Negative
22	SI022	Serum	Surin	Melioidosis patient	Burkholderia pseudomallei	Positive
23	SI023	Serum	Surin	Melioidosis patient	Burkholderia pseudomallei	Positive
24	SI024	Serum	Surin	Melioidosis patient	Burkholderia pseudomallei	Positive
25	SI025	Serum	Surin	Melioidosis patient	Burkholderia pseudomallei	Positive
26	SI026	Serum	Surin	Melioidosis patient	Burkholderia pseudomallei	Positive
27	SI027	Serum	Surin	Melioidosis patient	Burkholderia pseudomallei	Positive
28	SI028	Serum	Surin	Melioidosis patient	Burkholderia pseudomallei	Positive
29	SI029	Serum	Surin	Melioidosis patient	Burkholderia pseudomallei	Negative
30	SI030	Serum	Surin	Melioidosis patient	Burkholderia pseudomallei	Positive
31	SI031	Serum	Surin	Melioidosis patient	Burkholderia pseudomallei	Positive
32	SI032	Serum	Surin	Melioidosis patient	Burkholderia pseudomallei	Negative
33	SI033	Serum	Surin	Melioidosis patient	Burkholderia pseudomallei	Positive
34	SI034	Serum	Surin	Melioidosis patient	Burkholderia pseudomallei	Positive
35	SI035	Serum	Surin	Melioidosis patient	Burkholderia pseudomallei	Negative
36	SI036	Serum	Surin	Melioidosis patient	Burkholderia pseudomallei	Positive
37	SI037	Serum	Surin	Melioidosis patient	Burkholderia pseudomallei	Positive
38	SI038	Serum	Surin	Melioidosis patient	Burkholderia pseudomallei	Positive
39	SI039	Serum	Surin	Melioidosis patient	Burkholderia pseudomallei	Positive
40	SI040	Serum	Surin	Melioidosis patient	Burkholderia pseudomallei	Positive
41	SI041	Serum	Mukdahan	Healthy	No growth	Negative
42	SI042	Serum	Mukdahan	Healthy	No growth	Negative
43	SI043	Serum	Mukdahan	Healthy	No growth	Negative
44	SI044	Serum	Mukdahan	Healthy	No growth	Negative
45	SI045	Serum	Mukdahan	Healthy	No growth	Negative
46	SI046	Serum	Mukdahan	Healthy	No growth	Negative
47	SI047	Serum	Mukdahan	Healthy	No growth	Negative
48	SI048	Serum	Mukdahan	Healthy	No growth	Negative
49	SI049	Serum	Mukdahan	Healthy	No growth	Negative
50	SI050	Serum	Mukdahan	Healthy	No growth	Negative
51	SI051	Serum	Mukdahan	Healthy	No growth	Negative
52	SI052	Serum	Mukdahan	Healthy	No growth	Negative
53	SI053	Serum	Mukdahan	Healthy	No growth	Positive
54	SI054	Serum	Mukdahan	Healthy	No growth	Negative
55	SI055	Serum	Mukdahan	Healthy	No growth	Positive
56	SI056	Serum	Surin	Healthy	No growth	Negative
57	SI057	Serum	Surin	Healthy	No growth	Negative
58	SI058	Serum	Surin	Healthy	No growth	Negative
59	SI059	Serum	Surin	Healthy	No growth	Negative
60	SI060	Serum	Surin	Healthy	No growth	Negative
61	SI061	Serum	Surin	Healthy	No growth	Negative
62	SI062	Serum	Surin	Healthy	No growth	Negative
63	SI063	Serum	Surin	Healthy	No growth	Negative
64	SI064	Serum	Surin	Healthy	No growth	Negative
65	SI065	Serum	Surin	Healthy	No growth	Negative
66	SI066	Serum	Surin	Healthy	No growth	Negative
67	SI067	Serum	Surin	Healthy	No growth	Negative
68	SI068	Serum	Surin	Healthy	No growth	Negative
69	SI069	Serum	Surin	Healthy	No growth	Negative
70	SI070	Serum	Surin	Healthy	No growth	Negative
71	SI071	Serum	Surin	Healthy	No growth	Negative
72	SI072	Serum	Surin	Healthy	No growth	Negative
73	SI073	Serum	Surin	Healthy	No growth	Negative
74	SI074	Serum	Surin	Healthy	No growth	Negative
75	SI075	Serum	Surin	Healthy	No growth	Negative
76	SI076	Serum	Surin	Healthy	No growth	Negative
77	SI077	Serum	Surin	Healthy	No growth	Negative
78	SI078	Serum	Surin	Healthy	No growth	Negative
79	SI079	Serum	Surin	Healthy	No growth	Negative
80	SI080	Serum	Surin	Healthy	No growth	Negative
81	SI081	Plasma	Surin	Melioidosis patient	Burkholderia pseudomallei	Positive
82	SI082	Plasma	Surin	Melioidosis patient	Burkholderia pseudomallei	Positive
83	SI083	Plasma	Surin	Melioidosis patient	Burkholderia pseudomallei	Positive
84	SI084	Plasma	Surin	Melioidosis patient	Burkholderia pseudomallei	Positive
85	SI085	Plasma	Surin	Melioidosis patient	Burkholderia pseudomallei	Negative
86	SI086	Plasma	Surin	Melioidosis patient	Burkholderia pseudomallei	Negative
87	SI087	Plasma	Surin	Melioidosis patient	Burkholderia pseudomallei	Positive
88	SI088	Plasma	Surin	Melioidosis patient	Burkholderia pseudomallei	Negative
89	SI089	Plasma	Surin	Melioidosis patient	Burkholderia pseudomallei	Positive
90	SI090	Plasma	Surin	Melioidosis patient	Burkholderia pseudomallei	Negative
91	SI091	Plasma	Surin	Melioidosis patient	Burkholderia pseudomallei	Negative
92	SI092	Plasma	Surin	Melioidosis patient	Burkholderia pseudomallei	Positive
93	SI093	Plasma	Surin	Melioidosis patient	Burkholderia pseudomallei	Positive
94	SI094	Plasma	Surin	Melioidosis patient	Burkholderia pseudomallei	Positive
95	SI095	Plasma	Surin	Melioidosis patient	Burkholderia pseudomallei	Positive
96	SI096	Plasma	Surin	Melioidosis patient	Burkholderia pseudomallei	Negative
97	SI097	Plasma	Surin	Melioidosis patient	Burkholderia pseudomallei	Positive
98	SI098	Plasma	Surin	Melioidosis patient	Burkholderia pseudomallei	Positive
99	SI099	Plasma	Surin	Melioidosis patient	Burkholderia pseudomallei	Positive
100	SI100	Plasma	Surin	Melioidosis patient	Burkholderia pseudomallei	Positive
101	SI101	Plasma	Surin	Melioidosis patient	Burkholderia pseudomallei	Positive
102	SI102	Plasma	Surin	Melioidosis patient	Burkholderia pseudomallei	Negative
103	SI103	Plasma	Surin	Melioidosis patient	Burkholderia pseudomallei	Positive
104	SI104	Plasma	Surin	Melioidosis patient	Burkholderia pseudomallei	Positive
105	SI105	Plasma	Surin	Melioidosis patient	Burkholderia pseudomallei	Positive
106	SI106	Plasma	Surin	Melioidosis patient	Burkholderia pseudomallei	Positive
107	SI107	Plasma	Surin	Melioidosis patient	Burkholderia pseudomallei	Negative
108	SI108	Plasma	Surin	Melioidosis patient	Burkholderia pseudomallei	Positive
109	SI109	Plasma	Surin	Melioidosis patient	Burkholderia pseudomallei	Positive
110	SI110	Plasma	Surin	Melioidosis patient	Burkholderia pseudomallei	Positive
111	SI111	Plasma	Surin	Melioidosis patient	Burkholderia pseudomallei	Negative
112	SI112	Plasma	Surin	Melioidosis patient	Burkholderia pseudomallei	Positive
113	SI113	Plasma	Surin	Melioidosis patient	Burkholderia pseudomallei	Negative
114	SI114	Plasma	Surin	Melioidosis patient	Burkholderia pseudomallei	Positive
115	SI115	Plasma	Surin	Melioidosis patient	Burkholderia pseudomallei	Positive
116	SI116	Plasma	Surin	Melioidosis patient	Burkholderia pseudomallei	Positive
117	SI117	Plasma	Surin	Melioidosis patient	Burkholderia pseudomallei	Positive
118	SI118	Plasma	Surin	Melioidosis patient	Burkholderia pseudomallei	Positive
119	SI119	Plasma	Surin	Melioidosis patient	Burkholderia pseudomallei	Positive
120	SI120	Plasma	Surin	Melioidosis patient	Burkholderia pseudomallei	Positive
121	SI121	Plasma	Mukdahan	Healthy	No growth	Negative
122	SI122	Plasma	Mukdahan	Healthy	No growth	Negative
123	SI123	Plasma	Mukdahan	Healthy	No growth	Negative
124	SI124	Plasma	Mukdahan	Healthy	No growth	Positive
125	SI125	Plasma	Mukdahan	Healthy	No growth	Negative
126	SI126	Plasma	Mukdahan	Healthy	No growth	Negative
127	SI127	Plasma	Mukdahan	Healthy	No growth	Negative
128	SI128	Plasma	Mukdahan	Healthy	No growth	Negative
129	SI129	Plasma	Surin	Healthy	No growth	Positive
130	SI130	Plasma	Surin	Healthy	No growth	Negative
131	SI131	Plasma	Surin	Healthy	No growth	Negative
132	SI132	Plasma	Surin	Healthy	No growth	Negative
133	SI133	Plasma	Surin	Healthy	No growth	Negative
134	SI134	Plasma	Surin	Healthy	No growth	Negative
135	SI135	Plasma	Surin	Healthy	No growth	Negative
136	SI136	Plasma	Surin	Healthy	No growth	Negative
137	SI137	Plasma	Surin	Healthy	No growth	Negative
138	SI138	Plasma	Surin	Healthy	No growth	Negative
139	SI139	Plasma	Surin	Healthy	No growth	Negative
140	SI140	Plasma	Surin	Healthy	No growth	Negative
141	SI141	Plasma	Surin	Healthy	No growth	Negative
142	SI142	Plasma	Surin	Healthy	No growth	Negative
143	SI143	Plasma	Surin	Healthy	No growth	Negative
144	SI144	Plasma	Surin	Healthy	No growth	Negative
145	SI145	Plasma	Surin	Healthy	No growth	Negative
146	SI146	Plasma	Surin	Healthy	No growth	Negative
147	SI147	Plasma	Surin	Healthy	No growth	Negative
148	SI148	Plasma	Surin	Healthy	No growth	Negative
149	SI149	Plasma	Surin	Healthy	No growth	Negative
150	SI150	Plasma	Surin	Healthy	No growth	Negative
151	SI151	Plasma	Surin	Healthy	No growth	Negative
152	SI152	Plasma	Surin	Healthy	No growth	Negative
153	SI153	Plasma	Surin	Healthy	No growth	Negative
154	SI154	Plasma	Surin	Healthy	No growth	Negative
155	SI155	Plasma	Surin	Healthy	No growth	Negative
156	SI156	Plasma	Surin	Healthy	No growth	Negative
157	SI157	Plasma	Surin	Healthy	No growth	Negative
158	SI158	Plasma	Surin	Healthy	No growth	Negative
159	SI159	Plasma	Surin	Healthy	No growth	Negative
160	SI160	Plasma	Surin	Healthy	No growth	Negative
161	SI161	Whole blood	Mukdahan	Melioidosis patient	Burkholderia pseudomallei	Positive
162	SI162	Whole blood	Mukdahan	Melioidosis patient	Burkholderia pseudomallei	Negative
163	SI163	Whole blood	Mukdahan	Melioidosis patient	Burkholderia pseudomallei	Positive
164	SI164	Whole blood	Mukdahan	Melioidosis patient	Burkholderia pseudomallei	Positive
165	SI165	Whole blood	Mukdahan	Melioidosis patient	Burkholderia pseudomallei	Positive
166	SI166	Whole blood	Mukdahan	Melioidosis patient	Burkholderia pseudomallei	Positive
167	SI167	Whole blood	Mukdahan	Melioidosis patient	Burkholderia pseudomallei	Positive
168	SI168	Whole blood	Mukdahan	Melioidosis patient	Burkholderia pseudomallei	Positive
169	SI169	Whole blood	Mukdahan	Melioidosis patient	Burkholderia pseudomallei	Positive
170	SI170	Whole blood	Mukdahan	Melioidosis patient	Burkholderia pseudomallei	Negative
171	SI171	Whole blood	Mukdahan	Melioidosis patient	Burkholderia pseudomallei	Positive
172	SI172	Whole blood	Mukdahan	Melioidosis patient	Burkholderia pseudomallei	Negative
173	SI173	Whole blood	Mukdahan	Melioidosis patient	Burkholderia pseudomallei	Positive
174	SI174	Whole blood	Mukdahan	Melioidosis patient	Burkholderia pseudomallei	Negative
175	SI175	Whole blood	Mukdahan	Melioidosis patient	Burkholderia pseudomallei	Positive
176	SI176	Whole blood	Mukdahan	Melioidosis patient	Burkholderia pseudomallei	Negative
177	SI177	Whole blood	Mukdahan	Melioidosis patient	Burkholderia pseudomallei	Positive
178	SI178	Whole blood	Mukdahan	Melioidosis patient	Burkholderia pseudomallei	Positive
179	SI179	Whole blood	Mukdahan	Melioidosis patient	Burkholderia pseudomallei	Positive
180	SI180	Whole blood	Mukdahan	Melioidosis patient	Burkholderia pseudomallei	Positive
181	SI181	Whole blood	Mukdahan	Melioidosis patient	Burkholderia pseudomallei	Positive
182	SI182	Whole blood	Mukdahan	Melioidosis patient	Burkholderia pseudomallei	Positive
183	SI183	Whole blood	Mukdahan	Melioidosis patient	Burkholderia pseudomallei	Positive
184	SI184	Whole blood	Mukdahan	Melioidosis patient	Burkholderia pseudomallei	Negative
185	SI185	Whole blood	Mukdahan	Melioidosis patient	Burkholderia pseudomallei	Positive
186	SI186	Whole blood	Mukdahan	Melioidosis patient	Burkholderia pseudomallei	Negative
187	SI187	Whole blood	Mukdahan	Melioidosis patient	Burkholderia pseudomallei	Positive
188	SI188	Whole blood	Mukdahan	Melioidosis patient	Burkholderia pseudomallei	Positive
189	SI189	Whole blood	Mukdahan	Melioidosis patient	Burkholderia pseudomallei	Negative
190	SI190	Whole blood	Mukdahan	Melioidosis patient	Burkholderia pseudomallei	Negative
191	SI191	Whole blood	Mukdahan	Healthy	No growth	Negative
192	SI192	Whole blood	Mukdahan	Healthy	No growth	Negative
193	SI193	Whole blood	Mukdahan	Healthy	No growth	Negative
194	SI194	Whole blood	Mukdahan	Healthy	No growth	Negative
195	SI195	Whole blood	Mukdahan	Healthy	No growth	Negative
196	SI196	Whole blood	Mukdahan	Healthy	No growth	Negative
197	SI197	Whole blood	Mukdahan	Healthy	No growth	Negative
198	SI198	Whole blood	Mukdahan	Healthy	No growth	Negative
199	SI199	Whole blood	Mukdahan	Healthy	No growth	Negative
200	SI200	Whole blood	Mukdahan	Healthy	No growth	Negative
201	SI201	Whole blood	Mukdahan	Healthy	No growth	Negative
202	SI202	Whole blood	Mukdahan	Healthy	No growth	Negative
203	SI203	Whole blood	Mukdahan	Healthy	No growth	Negative
204	SI204	Whole blood	Mukdahan	Healthy	No growth	Negative
205	SI205	Whole blood	Mukdahan	Healthy	No growth	Negative
206	SI206	Whole blood	Mukdahan	Healthy	No growth	Negative
207	SI207	Whole blood	Mukdahan	Healthy	No growth	Negative
208	SI208	Whole blood	Mukdahan	Healthy	No growth	Negative
209	SI209	Whole blood	Mukdahan	Healthy	No growth	Negative
210	SI210	Whole blood	Mukdahan	Healthy	No growth	Negative
211	SI211	Whole blood	Mukdahan	Healthy	No growth	Negative
212	SI212	Whole blood	Mukdahan	Healthy	No growth	Negative
213	SI213	Whole blood	Mukdahan	Healthy	No growth	Negative
214	SI214	Whole blood	Mukdahan	Healthy	No growth	Negative
215	SI215	Whole blood	Mukdahan	Healthy	No growth	Negative
216	SI216	Whole blood	Mukdahan	Healthy	No growth	Negative
217	SI217	Whole blood	Mukdahan	Healthy	No growth	Negative
218	SI218	Whole blood	Mukdahan	Healthy	No growth	Negative
219	SI219	Whole blood	Mukdahan	Healthy	No growth	Negative
220	SI220	Whole blood	Mukdahan	Healthy	No growth	Negative

## Sheet: International evaluation
No.	Country	Study site collection	Sample ID	Type of sample	Serum collection date	Subject group	Culture result (If other test, specify)	Clinical specimen for culture	Hcp1-ICT result	Date of Hcp1-ICT Test
1	Thailand	Mukdahan	SM001	Serum	2021	Melioidosis	Burkholderia pseudomallei	Pus	Positive	2024
2	Thailand	Mukdahan	SM002	Serum	2021	Melioidosis	Burkholderia pseudomallei	Blood	Positive	2024
3	Thailand	Mukdahan	SM003	Serum	2021	Melioidosis	Burkholderia pseudomallei	Blood	Positive	2024
4	Thailand	Mukdahan	SM004	Serum	2021	Melioidosis	Burkholderia pseudomallei	Blood	Positive	2024
5	Thailand	Mukdahan	SM005	Serum	2021	Melioidosis	Burkholderia pseudomallei	Pus	Positive	2024
6	Thailand	Mukdahan	SM006	Serum	2021	Melioidosis	Burkholderia pseudomallei	Sputum	Positive	2024
7	Thailand	Mukdahan	SM007	Serum	2021	Melioidosis	Burkholderia pseudomallei	Blood	Positive	2024
8	Thailand	Mukdahan	SM008	Serum	2021	Melioidosis	Burkholderia pseudomallei	Blood	Positive	2024
9	Thailand	Mukdahan	SM009	Serum	2022	Melioidosis	Burkholderia pseudomallei	Pus	Positive	2024
10	Thailand	Mukdahan	SM010	Serum	2022	Melioidosis	Burkholderia pseudomallei	Pus	Positive	2024
11	Thailand	Roi-Et	SM011	Serum	2021	Melioidosis	Burkholderia pseudomallei	Blood	Negative	2024
12	Thailand	Roi-Et	SM012	Serum	2021	Melioidosis	Burkholderia pseudomallei	Blood	Positive	2024
13	Thailand	Roi-Et	SM013	Serum	2021	Melioidosis	Burkholderia pseudomallei	Peritoneal dialysis fluid	Positive	2024
14	Thailand	Roi-Et	SM014	Serum	2021	Melioidosis	Burkholderia pseudomallei	Blood	Positive	2024
15	Thailand	Roi-Et	SM015	Serum	2021	Melioidosis	Burkholderia pseudomallei	Sputum	Negative	2024
16	Thailand	Roi-Et	SM016	Serum	2021	Melioidosis	Burkholderia pseudomallei	Pus (Liver abscess)	Positive	2024
17	Thailand	Roi-Et	SM017	Serum	2021	Melioidosis	Burkholderia pseudomallei	Synovial fluid	Positive	2024
18	Thailand	Roi-Et	SM018	Serum	2021	Melioidosis	Burkholderia pseudomallei	Blood	Positive	2024
19	Thailand	Roi-Et	SM019	Serum	2021	Melioidosis	Burkholderia pseudomallei	Blood	Positive	2024
20	Thailand	Roi-Et	SM020	Serum	2021	Melioidosis	Burkholderia pseudomallei	Pus	Positive	2024
21	Thailand	Roi-Et	SM021	Serum	2021	Melioidosis	Burkholderia pseudomallei	Blood	Negative	2024
22	Thailand	Roi-Et	SM022	Serum	2021	Melioidosis	Burkholderia pseudomallei	Blood	Positive	2024
23	Thailand	Roi-Et	SM023	Serum	2021	Melioidosis	Burkholderia pseudomallei	Blood	Positive	2024
24	Thailand	Roi-Et	SM024	Serum	2021	Melioidosis	Burkholderia pseudomallei	Blood	Positive	2024
25	Thailand	Roi-Et	SM025	Serum	2021	Melioidosis	Burkholderia pseudomallei	Blood	Positive	2024
26	Thailand	Roi-Et	SM026	Serum	2021	Melioidosis	Burkholderia pseudomallei	Pus (right renal)	Positive	2024
27	Thailand	Roi-Et	SM027	Serum	2021	Melioidosis	Burkholderia pseudomallei	Blood	Positive	2024
28	Thailand	Roi-Et	SM028	Serum	2021	Melioidosis	Burkholderia pseudomallei	Sputum	Positive	2024
29	Thailand	Roi-Et	SM029	Serum	2021	Melioidosis	Burkholderia pseudomallei	Blood	Negative	2024
30	Thailand	Roi-Et	SM030	Serum	2021	Melioidosis	Burkholderia pseudomallei	Blood	Negative	2024
31	Thailand	Roi-Et	SM031	Serum	2021	Melioidosis	Burkholderia pseudomallei	Blood	Positive	2024
32	Thailand	Roi-Et	SM032	Serum	2022	Melioidosis	Burkholderia pseudomallei	Pus	Positive	2024
33	Thailand	Roi-Et	SM033	Serum	2022	Melioidosis	Burkholderia pseudomallei	Sputum	Positive	2024
34	Thailand	Roi-Et	SM034	Serum	2022	Melioidosis	Burkholderia pseudomallei	Pus (Liver abscess)	Positive	2024
35	Thailand	Roi-Et	SM035	Serum	2022	Melioidosis	Burkholderia pseudomallei	Blood	Positive	2024
36	Thailand	Roi-Et	SM036	Serum	2022	Melioidosis	Burkholderia pseudomallei	Blood	Negative	2024
37	Thailand	Roi-Et	SM037	Serum	2022	Melioidosis	Burkholderia pseudomallei	Blood	Positive	2024
38	Thailand	Roi-Et	SM038	Serum	2022	Melioidosis	Burkholderia pseudomallei	Blood	Positive	2024
39	Thailand	Roi-Et	SM039	Serum	2022	Melioidosis	Burkholderia pseudomallei	Sputum	Positive	2024
40	Thailand	Roi-Et	SM040	Serum	2022	Melioidosis	Burkholderia pseudomallei	Blood	Positive	2024
41	Thailand	Roi-Et	SM041	Serum	2022	Melioidosis	Burkholderia pseudomallei	Blood	Positive	2024
42	Thailand	Roi-Et	SM042	Serum	2022	Melioidosis	Burkholderia pseudomallei	Blood	Positive	2024
43	Thailand	Roi-Et	SM043	Serum	2022	Melioidosis	Burkholderia pseudomallei	Blood	Positive	2024
44	Thailand	Roi-Et	SM044	Serum	2022	Melioidosis	Burkholderia pseudomallei	Blood	Positive	2024
45	Thailand	Roi-Et	SM045	Serum	2022	Melioidosis	Burkholderia pseudomallei	Blood	Negative	2024
46	Thailand	Roi-Et	SM046	Serum	2022	Melioidosis	Burkholderia pseudomallei	Blood	Positive	2024
47	Thailand	Roi-Et	SM047	Serum	2022	Melioidosis	Burkholderia pseudomallei	Blood	Positive	2024
48	Thailand	Surin	SM048	Serum	2022	Melioidosis	Burkholderia pseudomallei	Blood	Positive	2024
49	Thailand	Surin	SM049	Serum	2022	Melioidosis	Burkholderia pseudomallei	Blood	Positive	2024
50	Thailand	Surin	SM050	Serum	2022	Melioidosis	Burkholderia pseudomallei	Blood	Positive	2024
51	Thailand	Surin	SM051	Serum	2022	Melioidosis	Burkholderia pseudomallei	Blood	Positive	2024
52	Thailand	Surin	SM052	Serum	2022	Melioidosis	Burkholderia pseudomallei	Blood	Positive	2024
53	Thailand	Surin	SM053	Serum	2022	Melioidosis	Burkholderia pseudomallei	Blood	Positive	2024
54	Thailand	Surin	SM054	Serum	2022	Melioidosis	Burkholderia pseudomallei	Pus	Positive	2024
55	Thailand	Surin	SM055	Serum	2022	Melioidosis	Burkholderia pseudomallei	Sputum	Negative	2024
56	Thailand	Surin	SM056	Serum	2022	Melioidosis	Burkholderia pseudomallei	Blood	Positive	2024
57	Thailand	Surin	SM057	Serum	2022	Melioidosis	Burkholderia pseudomallei	Blood	Positive	2024
58	Thailand	Surin	SM058	Serum	2022	Melioidosis	Burkholderia pseudomallei	Blood	Negative	2024
59	Thailand	Surin	SM059	Serum	2022	Melioidosis	Burkholderia pseudomallei	Blood	Positive	2024
60	Thailand	Surin	SM060	Serum	2022	Melioidosis	Burkholderia pseudomallei	Blood	Positive	2024
61	Thailand	Surin	SM061	Serum	2022	Melioidosis	Burkholderia pseudomallei	Pus	Positive	2024
62	Thailand	Surin	SM062	Serum	2022	Melioidosis	Burkholderia pseudomallei	Blood	Positive	2024
63	Thailand	Surin	SM063	Serum	2022	Melioidosis	Burkholderia pseudomallei	Blood	Positive	2024
64	Thailand	Surin	SM064	Serum	2022	Melioidosis	Burkholderia pseudomallei	Blood	Positive	2024
65	Thailand	Surin	SM065	Serum	2022	Melioidosis	Burkholderia pseudomallei	Sputum	Positive	2024
66	Thailand	Surin	SM066	Serum	2022	Melioidosis	Burkholderia pseudomallei	Pleural fluid	Positive	2024
67	Thailand	Surin	SM067	Serum	2022	Melioidosis	Burkholderia pseudomallei	Blood	Positive	2024
68	Thailand	Surin	SM068	Serum	2022	Melioidosis	Burkholderia pseudomallei	Blood	Negative	2024
69	Thailand	Surin	SM069	Serum	2022	Melioidosis	Burkholderia pseudomallei	Blood	Positive	2024
70	Thailand	Surin	SM070	Serum	2022	Melioidosis	Burkholderia pseudomallei	Peritoneal dialysis	Positive	2024
71	Thailand	Surin	SM071	Serum	2022	Melioidosis	Burkholderia pseudomallei	Blood	Positive	2024
72	Thailand	Surin	SM072	Serum	2022	Melioidosis	Burkholderia pseudomallei	Pus from inguinal	Positive	2024
73	Thailand	Surin	SM073	Serum	2022	Melioidosis	Burkholderia pseudomallei	Blood	Positive	2024
74	Thailand	Surin	SM074	Serum	2022	Melioidosis	Burkholderia pseudomallei	Pus from left leg	Positive	2024
75	Thailand	Surin	SM075	Serum	2022	Melioidosis	Burkholderia pseudomallei	Blood	Positive	2024
76	Thailand	Surin	SM076	Serum	2022	Melioidosis	Burkholderia pseudomallei	Blood	Positive	2024
77	Thailand	Surin	SM077	Serum	2022	Melioidosis	Burkholderia pseudomallei	Blood	Positive	2024
78	Thailand	Surin	SM078	Serum	2022	Melioidosis	Burkholderia pseudomallei	Blood	Positive	2024
79	Thailand	Surin	SM079	Serum	2022	Melioidosis	Burkholderia pseudomallei	Blood	Positive	2024
80	Thailand	Surin	SM080	Serum	2022	Melioidosis	Burkholderia pseudomallei	Pus	Positive	2024
81	Thailand	Surin	SM081	Serum	2022	Melioidosis	Burkholderia pseudomallei	Pus	Positive	2024
82	Thailand	Surin	SM082	Serum	2022	Melioidosis	Burkholderia pseudomallei	Blood	Positive	2024
83	Thailand	Surin	SM083	Serum	2022	Melioidosis	Burkholderia pseudomallei	Blood	Positive	2024
84	Thailand	Surin	SM084	Serum	2022	Melioidosis	Burkholderia pseudomallei	Blood	Positive	2024
85	Thailand	Surin	SM085	Serum	2022	Melioidosis	Burkholderia pseudomallei	Blood	Positive	2024
86	Thailand	Surin	SM086	Serum	2022	Melioidosis	Burkholderia pseudomallei	Blood	Positive	2024
87	Thailand	Surin	SM087	Serum	2022	Melioidosis	Burkholderia pseudomallei	Blood	Positive	2024
88	Thailand	Surin	SM088	Serum	2022	Melioidosis	Burkholderia pseudomallei	Blood	Positive	2024
89	Thailand	Surin	SM089	Serum	2022	Melioidosis	Burkholderia pseudomallei	Blood	Positive	2024
90	Thailand	Surin	SM090	Serum	2022	Melioidosis	Burkholderia pseudomallei	Pus	Positive	2024
91	Thailand	Surin	SM091	Serum	2022	Melioidosis	Burkholderia pseudomallei	Blood	Positive	2024
92	Thailand	Surin	SM092	Serum	2022	Melioidosis	Burkholderia pseudomallei	Blood	Positive	2024
93	Thailand	Surin	SM093	Serum	2022	Melioidosis	Burkholderia pseudomallei	Pus	Positive	2024
94	Thailand	Surin	SM094	Serum	2022	Melioidosis	Burkholderia pseudomallei	Blood	Positive	2024
95	Thailand	Surin	SM095	Serum	2022	Melioidosis	Burkholderia pseudomallei	Blood	Negative	2024
96	Thailand	Surin	SM096	Serum	2022	Melioidosis	Burkholderia pseudomallei	Pus	Positive	2024
97	Thailand	Surin	SM097	Serum	2022	Melioidosis	Burkholderia pseudomallei	Blood	Positive	2024
98	Thailand	Surin	SM098	Serum	2022	Melioidosis	Burkholderia pseudomallei	Sputum	Positive	2024
99	Thailand	Surin	SM099	Serum	2022	Melioidosis	Burkholderia pseudomallei	Pus	Positive	2024
100	Thailand	Surin	SM100	Serum	2022	Melioidosis	Burkholderia pseudomallei	Blood	Positive	2024
101	Thailand	Surin	SM101	Serum	2022	Melioidosis	Burkholderia pseudomallei	Pus	Positive	2024
102	Thailand	Surin	SM102	Serum	2022	Melioidosis	Burkholderia pseudomallei	Blood	Positive	2024
103	Thailand	Surin	SM103	Serum	2022	Melioidosis	Burkholderia pseudomallei	Blood	Positive	2024
104	Thailand	Surin	SM104	Serum	2022	Melioidosis	Burkholderia pseudomallei	Blood	Positive	2024
105	Thailand	Surin	SM105	Serum	2022	Melioidosis	Burkholderia pseudomallei	Blood	Positive	2024
106	Thailand	Surin	SM106	Serum	2022	Melioidosis	Burkholderia pseudomallei	Spectum	Positive	2024
107	Thailand	Surin	SM107	Serum	2022	Melioidosis	Burkholderia pseudomallei	Blood	Positive	2024
108	Thailand	Surin	SM108	Serum	2022	Melioidosis	Burkholderia pseudomallei	Blood	Positive	2024
109	Thailand	Surin	SM109	Serum	2022	Melioidosis	Burkholderia pseudomallei	Blood	Positive	2024
110	Thailand	Surin	SM110	Serum	2022	Melioidosis	Burkholderia pseudomallei	Blood	Positive	2024
111	Thailand	Surin	SM111	Serum	2022	Melioidosis	Burkholderia pseudomallei	Blood	Positive	2024
112	Thailand	Surin	SM112	Serum	2022	Melioidosis	Burkholderia pseudomallei	Sputum	Positive	2024
113	Thailand	Surin	SM113	Serum	2022	Melioidosis	Burkholderia pseudomallei	Blood	Positive	2024
114	Thailand	Surin	SM114	Serum	2022	Melioidosis	Burkholderia pseudomallei	Blood	Positive	2024
115	Thailand	Surin	SM115	Serum	2022	Melioidosis	Burkholderia pseudomallei	Blood	Positive	2024
116	Thailand	Surin	SM116	Serum	2022	Melioidosis	Burkholderia pseudomallei	Blood	Positive	2024
117	Thailand	Surin	SM117	Serum	2022	Melioidosis	Burkholderia pseudomallei	Sputum	Positive	2024
118	Thailand	Surin	SM118	Serum	2022	Melioidosis	Burkholderia pseudomallei	Blood	Positive	2024
119	Thailand	Surin	SM119	Serum	2023	Melioidosis	Burkholderia pseudomallei	Blood	Positive	2024
120	Thailand	Surin	SM120	Serum	2023	Melioidosis	Burkholderia pseudomallei	Blood	Positive	2024
121	Thailand	Surin	SM121	Serum	2023	Melioidosis	Burkholderia pseudomallei	Pus from liver	Positive	2024
122	Thailand	Surin	SM122	Serum	2023	Melioidosis	Burkholderia pseudomallei	Sputum	Positive	2024
123	Thailand	Surin	SM123	Serum	2023	Melioidosis	Burkholderia pseudomallei	Sputum	Positive	2024
124	Thailand	Surin	SM124	Serum	2023	Melioidosis	Burkholderia pseudomallei	Blood	Positive	2024
125	Thailand	Surin	SM125	Serum	2023	Melioidosis	Burkholderia pseudomallei	Blood	Positive	2024
126	Thailand	Surin	SM126	Serum	2023	Melioidosis	Burkholderia pseudomallei	Blood	Positive	2024
127	Thailand	Surin	SM127	Serum	2023	Melioidosis	Burkholderia pseudomallei	Blood	Positive	2024
128	Thailand	Surin	SM128	Serum	2023	Melioidosis	Burkholderia pseudomallei	Blood	Positive	2024
129	Thailand	Surin	SM129	Serum	2023	Melioidosis	Burkholderia pseudomallei	Sputum	Positive	2024
130	Thailand	Surin	SM130	Serum	2023	Melioidosis	Burkholderia pseudomallei	Blood	Positive	2024
131	Thailand	Surin	SM131	Serum	2023	Melioidosis	Burkholderia pseudomallei	Sputum	Positive	2024
132	Thailand	Surin	SM132	Serum	2023	Melioidosis	Burkholderia pseudomallei	Blood	Positive	2024
133	Thailand	Surin	SM133	Serum	2023	Melioidosis	Burkholderia pseudomallei	Blood	Positive	2024
134	Thailand	Surin	SM134	Serum	2023	Melioidosis	Burkholderia pseudomallei	Blood	Positive	2024
135	Thailand	Surin	SM135	Serum	2023	Melioidosis	Burkholderia pseudomallei	Sputum	Positive	2024
136	Thailand	Surin	SM136	Serum	2023	Melioidosis	Burkholderia pseudomallei	Blood	Positive	2024
137	Thailand	Surin	SM137	Serum	2023	Melioidosis	Burkholderia pseudomallei	Blood	Positive	2024
138	Thailand	Surin	SM138	Serum	2023	Melioidosis	Burkholderia pseudomallei	Sputum	Positive	2024
139	Thailand	Surin	SM139	Serum	2023	Melioidosis	Burkholderia pseudomallei	Blood	Positive	2024
140	Thailand	Surin	SM140	Serum	2023	Melioidosis	Burkholderia pseudomallei	Sputum	Positive	2024
141	Thailand	Surin	SM141	Serum	2023	Melioidosis	Burkholderia pseudomallei	Blood	Positive	2024
142	Thailand	Surin	SM142	Serum	2023	Melioidosis	Burkholderia pseudomallei	Pus from chest	Positive	2024
143	Thailand	Surin	SM143	Serum	2023	Melioidosis	Burkholderia pseudomallei	Blood	Positive	2024
144	Thailand	Surin	SM144	Serum	2023	Melioidosis	Burkholderia pseudomallei	Blood	Positive	2024
145	Thailand	Surin	SM145	Serum	2023	Melioidosis	Burkholderia pseudomallei	Sputum	Positive	2024
146	Thailand	Surin	SM146	Serum	2023	Melioidosis	Burkholderia pseudomallei	Blood	Negative	2024
147	Thailand	Surin	SM147	Serum	2023	Melioidosis	Burkholderia pseudomallei	Blood	Positive	2024
148	Thailand	Surin	SM148	Serum	2023	Melioidosis	Burkholderia pseudomallei	Pus	Positive	2024
149	Thailand	Surin	SM149	Serum	2023	Melioidosis	Burkholderia pseudomallei	Sputum	Positive	2024
150	Thailand	Surin	SM150	Serum	2023	Melioidosis	Burkholderia pseudomallei	Blood	Positive	2024
151	Thailand	Mukdahan	SM151	Serum	2021	Other infection	Acinetobacter baumannii	Blood	Negative	2024
152	Thailand	Mukdahan	SM152	Serum	2021	Other infection	Pseudomonas aeruginosa	Blood	Negative	2024
153	Thailand	Mukdahan	SM153	Serum	2021	Other infection	Klebsiella pneumoniae	Blood	Negative	2024
154	Thailand	Mukdahan	SM154	Serum	2021	Other infection	Enterococcus faecalis	Blood	Negative	2024
155	Thailand	Mukdahan	SM155	Serum	2021	Other infection	Escherichia coli	Blood	Negative	2024
156	Thailand	Mukdahan	SM156	Serum	2021	Other infection	Klebsiella pneumoniae	Blood	Negative	2024
157	Thailand	Mukdahan	SM157	Serum	2021	Other infection	Enterococcus faecalis	Blood	Negative	2024
158	Thailand	Mukdahan	SM158	Serum	2021	Other infection	Staphylococcus aureus	Sputum	Negative	2024
159	Thailand	Mukdahan	SM159	Serum	2021	Other infection	Pseudomonas aeruginosa	Pus	Negative	2024
160	Thailand	Mukdahan	SM160	Serum	2021	Other infection	Pseudomonas aeruginosa	Blood	Negative	2024
161	Thailand	Mukdahan	SM161	Serum	2021	Other infection	Staphylococcus aureus	Blood	Negative	2024
162	Thailand	Mukdahan	SM162	Serum	2021	Other infection	Burkholderia cepacia	Blood	Negative	2024
163	Thailand	Mukdahan	SM163	Serum	2021	Other infection	Staphylococcus aureus	Blood	Negative	2024
164	Thailand	Mukdahan	SM164	Serum	2021	Other infection	Acinetobacter baumannii	Blood	Negative	2024
165	Thailand	Mukdahan	SM165	Serum	2021	Other infection	Staphylococcus aureus	Pus	Negative	2024
166	Thailand	Mukdahan	SM166	Serum	2021	Other infection	Escherichia coli	Blood	Negative	2024
167	Thailand	Mukdahan	SM167	Serum	2022	Other infection	Staphylococcus aureus	Blood	Negative	2024
168	Thailand	Mukdahan	SM168	Serum	2022	Other infection	Proteus mirabilis	Blood	Negative	2024
169	Thailand	Mukdahan	SM169	Serum	2022	Other infection	Pseudomonas aeruginosa	Urine	Negative	2024
170	Thailand	Mukdahan	SM170	Serum	2022	Other infection	Staphylococcus aureus	Pus	Negative	2024
171	Thailand	Mukdahan	SM171	Serum	2022	Other infection	Klebsiella interganes	Blood	Negative	2024
172	Thailand	Mukdahan	SM172	Serum	2022	Other infection	Enterococcus faecalis	Pus	Negative	2024
173	Thailand	Mukdahan	SM173	Serum	2022	Other infection	Proteus mirabilis	Pus	Negative	2024
174	Thailand	Mukdahan	SM174	Serum	2021	Other infection	Escherichia coli	Blood	Negative	2024
175	Thailand	Roi-Et	SM175	Serum	2021	Other infection	Escherichia coli	Urine	Negative	2024
176	Thailand	Roi-Et	SM176	Serum	2021	Other infection	Pseudomonas aeruginosa	Pus	Negative	2024
177	Thailand	Roi-Et	SM177	Serum	2022	Other infection	Staphylococcus aureus	Body fluid	Negative	2024
178	Thailand	Roi-Et	SM178	Serum	2022	Other infection	Klebsiella pneumoniae	Sputum	Negative	2024
179	Thailand	Roi-Et	SM179	Serum	2022	Other infection	Escherichia coli	Blood	Negative	2024
180	Thailand	Roi-Et	SM180	Serum	2022	Other infection	Klebsiella pneumoniae	Blood	Negative	2024
181	Thailand	Roi-Et	SM181	Serum	2021	Other infection	Klebsiella pneumoniae	Blood	Negative	2024
182	Thailand	Surin	SM182	Serum	2021	Other infection	Klebsiella pneumoniae	Blood	Negative	2024
183	Thailand	Surin	SM183	Serum	2021	Other infection	Klebsiella pneumoniae	Blood	Negative	2024
184	Thailand	Surin	SM184	Serum	2021	Other infection	Klebsiella pneumoniae	Urine	Negative	2024
185	Thailand	Surin	SM185	Serum	2022	Other infection	Klebsiella aerogenes	Blood	Negative	2024
186	Thailand	Surin	SM186	Serum	2022	Other infection	Escherichia coli	Blood	Negative	2024
187	Thailand	Surin	SM187	Serum	2022	Other infection	Escherichia coli	Blood	Negative	2024
188	Thailand	Surin	SM188	Serum	2022	Other infection	Staphylococcus aureus	Pus	Negative	2024
189	Thailand	Surin	SM189	Serum	2022	Other infection	Escherlchia coli	Urine	Negative	2024
190	Thailand	Surin	SM190	Serum	2022	Other infection	Acinetobacter baumannii	Sputum	Positive	2024
191	Thailand	Surin	SM191	Serum	2022	Other infection	Pseudomonas aeruginosa	Blood	Negative	2024
192	Thailand	Surin	SM192	Serum	2022	Other infection	Acinetobacter baumannii	Blood	Negative	2024
193	Thailand	Surin	SM193	Serum	2022	Other infection	Escherichia coli	Blood	Negative	2024
194	Thailand	Surin	SM194	Serum	2022	Other infection	Staphylococcus aureus	Blood	Negative	2024
195	Thailand	Surin	SM195	Serum	2022	Other infection	Escherichia coli	Blood	Negative	2024
196	Thailand	Surin	SM196	Serum	2022	Other infection	Eschertchia coli	Blood	Negative	2024
197	Thailand	Surin	SM197	Serum	2022	Other infection	Staphylococcus aureus	Blood	Negative	2024
198	Thailand	Surin	SM198	Serum	2022	Other infection	Acinetobacter baumannii	Blood	Negative	2024
199	Thailand	Surin	SM199	Serum	2022	Other infection	Klebsiella pneumoniae	Pus	Negative	2024
200	Thailand	Surin	SM200	Serum	2022	Other infection	Klebsiella pneumoniae	Blood	Negative	2024
201	Thailand	Surin	SM201	Serum	2022	Other infection	Klebsiella pneumoniae	Blood	Negative	2024
202	Thailand	Surin	SM202	Serum	2022	Other infection	Klebsiella pneumoniae	Blood	Negative	2024
203	Thailand	Surin	SM203	Serum	2022	Other infection	Klebsiella pneumoniae	Blood	Negative	2024
204	Thailand	Surin	SM204	Serum	2022	Other infection	Klebsiella pneumoniae	Blood	Negative	2024
205	Thailand	Surin	SM205	Serum	2022	Other infection	Klebsiella pneumoniae	Blood	Negative	2024
206	Thailand	Surin	SM206	Serum	2022	Other infection	Klebsiella pneumoniae	Blood	Negative	2024
207	Thailand	Surin	SM207	Serum	2022	Other infection	Klebsiella pneumoniae	Blood	Negative	2024
208	Thailand	Surin	SM208	Serum	2022	Other infection	Acinetobacter baumannii	Blood	Negative	2024
209	Thailand	Surin	SM209	Serum	2022	Other infection	Staphylococcus aureus	Blood	Negative	2024
210	Thailand	Surin	SM210	Serum	2022	Other infection	Escherichia coli	Blood	Negative	2024
211	Thailand	Surin	SM211	Serum	2022	Other infection	Staphylococcus aureus	Blood	Negative	2024
212	Thailand	Surin	SM212	Serum	2022	Other infection	Klebsiella pneumoniae	Blood	Negative	2024
213	Thailand	Surin	SM213	Serum	2022	Other infection	Escherichia coli	Blood	Negative	2024
214	Thailand	Surin	SM214	Serum	2022	Other infection	Escherichia coli	Blood	Negative	2024
215	Thailand	Surin	SM215	Serum	2022	Other infection	Klebsiella interganes	Blood	Negative	2024
216	Thailand	Surin	SM216	Serum	2022	Other infection	Escherichia coli	Blood	Negative	2024
217	Thailand	Surin	SM217	Serum	2022	Other infection	Staphylococcus hominis	Blood	Negative	2024
218	Thailand	Surin	SM218	Serum	2022	Other infection	Enterococcus faecalis	Blood	Negative	2024
219	Thailand	Surin	SM219	Serum	2022	Other infection	Staphylococcus hominis	Blood	Negative	2024
220	Thailand	Surin	SM220	Serum	2022	Other infection	Klebsiella pneumoniae	Blood	Negative	2024
221	Thailand	Surin	SM221	Serum	2022	Other infection	Streptococcus agalectiae	Blood	Negative	2024
222	Thailand	Surin	SM222	Serum	2022	Other infection	Klebsiella pneumoniae	Sputum	Negative	2024
223	Thailand	Surin	SM223	Serum	2022	Other infection	Pseudomonas aeruginosa	Blood	Negative	2024
224	Thailand	Surin	SM224	Serum	2022	Other infection	Staphylococcus aureus	Blood	Negative	2024
225	Thailand	Surin	SM225	Serum	2022	Other infection	Pseudomonas aeruginosa	Blood	Negative	2024
226	Thailand	Surin	SM226	Serum	2022	Other infection	Klebsiella pneumoniae	Blood	Negative	2024
227	Thailand	Surin	SM227	Serum	2022	Other infection	Klebsiella pneumoniae	Blood	Negative	2024
228	Thailand	Surin	SM228	Serum	2022	Other infection	Acinetobacter baumannii	Sputum	Negative	2024
229	Thailand	Surin	SM229	Serum	2022	Other infection	Acinetobacter baumannii	Sputum	Negative	2024
230	Thailand	Surin	SM230	Serum	2022	Other infection	Staphylococcus aureus	Body fluid	Negative	2024
231	Thailand	Surin	SM231	Serum	2022	Other infection	Staphylococcus hominis	Blood	Negative	2024
232	Thailand	Surin	SM232	Serum	2022	Other infection	Klebsiella pneumoniae	Pus	Negative	2024
233	Thailand	Surin	SM233	Serum	2022	Other infection	Escherichia coli	Blood	Negative	2024
234	Thailand	Surin	SM234	Serum	2022	Other infection	Klebsiella pneumoniae	Pus	Negative	2024
235	Thailand	Surin	SM235	Serum	2022	Other infection	Klebsiella pneumoniae	Blood	Negative	2024
236	Thailand	Surin	SM236	Serum	2022	Other infection	Escherichia coli	Blood	Negative	2024
237	Thailand	Surin	SM237	Serum	2022	Other infection	Escherichia coli	Blood	Negative	2024
238	Thailand	Surin	SM238	Serum	2022	Other infection	Streptococcus agalactiae	Pus	Negative	2024
239	Thailand	Surin	SM239	Serum	2022	Other infection	Escherichia coli	Urine	Negative	2024
240	Thailand	Surin	SM240	Serum	2022	Other infection	Staphylococcus aureus	Blood	Negative	2024
241	Thailand	Surin	SM241	Serum	2022	Other infection	Escherichia coli	Blood	Negative	2024
242	Thailand	Surin	SM242	Serum	2022	Other infection	Acinetobacter baumannii	Blood	Negative	2024
243	Thailand	Surin	SM243	Serum	2022	Other infection	Streptococcus agalactiae	Blood	Negative	2024
244	Thailand	Surin	SM244	Serum	2022	Other infection	Staphylococcus haemolyticus	Blood	Positive	2024
245	Thailand	Surin	SM245	Serum	2022	Other infection	Klebsiella pneumoniae	Pus	Negative	2024
246	Thailand	Surin	SM246	Serum	2022	Other infection	Staphylococcus epidermidis	Blood	Negative	2024
247	Thailand	Surin	SM247	Serum	2022	Other infection	Pseudomonas aeruginosa	Urine	Negative	2024
248	Thailand	Surin	SM248	Serum	2022	Other infection	Escherichia coli	Blood	Negative	2024
249	Thailand	Surin	SM249	Serum	2022	Other infection	Staphylococcus hominis	Blood	Negative	2024
250	Thailand	Surin	SM250	Serum	2022	Other infection	Staphylococcus epidermidis	Blood	Negative	2024
251	Thailand	Surin	SM251	Serum	2022	Other infection	Escherichia coli	Pus	Negative	2024
252	Thailand	Surin	SM252	Serum	2022	Other infection	Pseudomonas aeruginosa	Blood	Negative	2024
253	Thailand	Surin	SM253	Serum	2022	Other infection	Staphylococcus aureus	Blood	Negative	2024
254	Thailand	Surin	SM254	Serum	2022	Other infection	Staphylococcus aureus	Blood	Negative	2024
255	Thailand	Surin	SM255	Serum	2022	Other infection	Staphylococcus haemolyticus	Blood	Negative	2024
256	Thailand	Surin	SM256	Serum	2022	Other infection	Acinetobacter baumannii	Blood	Negative	2024
257	Thailand	Surin	SM257	Serum	2022	Other infection	Escherichia coli	Blood	Negative	2024
258	Thailand	Surin	SM258	Serum	2022	Other infection	Enterococcus faecalis	Blood	Negative	2024
259	Thailand	Surin	SM259	Serum	2022	Other infection	Klebsiella pneumoniae	Other	Negative	2024
260	Thailand	Surin	SM260	Serum	2022	Other infection	Escherichia coli	Blood	Negative	2024
261	Thailand	Surin	SM261	Serum	2022	Other infection	Klebsiella pneumoniae	Blood	Negative	2024
262	Thailand	Surin	SM262	Serum	2022	Other infection	Staphylococcus aureus	Blood	Negative	2024
263	Thailand	Surin	SM263	Serum	2022	Other infection	Pseudomonas aeruginosa	Blood	Negative	2024
264	Thailand	Surin	SM264	Serum	2022	Other infection	Escherichia coli	Blood	Negative	2024
265	Thailand	Surin	SM265	Serum	2022	Other infection	Staphylococcus aureus	Blood	Positive	2024
266	Thailand	Surin	SM266	Serum	2022	Other infection	Klebsiella pneumoniae	Other	Negative	2024
267	Thailand	Surin	SM267	Serum	2022	Other infection	Acinetobacter baumannii	Blood	Negative	2024
268	Thailand	Surin	SM268	Serum	2022	Other infection	Klebsiella pneumoniae	Blood	Negative	2024
269	Thailand	Surin	SM269	Serum	2022	Other infection	Staphylococcus aureus	Blood	Negative	2024
270	Thailand	Surin	SM270	Serum	2022	Other infection	Acinetobacter baumannii	Blood	Negative	2024
271	Thailand	Surin	SM271	Serum	2022	Other infection	Escherichia coli	Blood	Negative	2024
272	Thailand	Surin	SM272	Serum	2022	Other infection	Klebsiella pneumoniae	Pus	Negative	2024
273	Thailand	Surin	SM273	Serum	2022	Other infection	Staphylococcus aureus	Other	Negative	2024
274	Thailand	Surin	SM274	Serum	2023	Other infection	Escherichia coli	Blood	Negative	2024
275	Thailand	Surin	SM275	Serum	2023	Other infection	Staphylococcus aureus	Body fluid	Negative	2024
276	Thailand	Surin	SM276	Serum	2023	Other infection	Escherichia coli	Blood	Negative	2024
277	Thailand	Surin	SM277	Serum	2023	Other infection	Staphylococcus aureus	Blood	Negative	2024
278	Thailand	Surin	SM278	Serum	2023	Other infection	Staphylococcus aureus	Sputum	Negative	2024
279	Thailand	Surin	SM279	Serum	2023	Other infection	Staphylococcus aureus	Body fluid	Negative	2024
280	Thailand	Surin	SM280	Serum	2023	Other infection	Klebsiella pneumoniae	Blood	Negative	2024
281	Thailand	Surin	SM281	Serum	2023	Other infection	Acinetobacter baumannii	Blood	Negative	2024
282	Thailand	Surin	SM282	Serum	2023	Other infection	Escherichia coli	Blood	Negative	2024
283	Thailand	Surin	SM283	Serum	2023	Other infection	Staphylococcus aureus	Blood	Negative	2024
284	Thailand	Surin	SM284	Serum	2023	Other infection	Escherichia coli	Blood	Negative	2024
285	Thailand	Surin	SM285	Serum	2023	Other infection	Escherichia coli	Blood	Negative	2024
286	Thailand	Surin	SM286	Serum	2023	Other infection	Klebsiella pneumoniae	Blood	Negative	2024
287	Thailand	Surin	SM287	Serum	2023	Other infection	Staphylococcus epidermidis	Blood	Negative	2024
288	Thailand	Surin	SM288	Serum	2023	Other infection	Klebsiella pneumoniae	Blood	Negative	2024
289	Thailand	Surin	SM289	Serum	2023	Other infection	Klebsiella pneumoniae	Sputum	Positive	2024
290	Thailand	Surin	SM290	Serum	2023	Other infection	Staphylococcus aureus	Blood	Negative	2024
291	Thailand	Surin	SM291	Serum	2023	Other infection	Enterococcus faecalis	Blood	Negative	2024
292	Thailand	Surin	SM292	Serum	2023	Other infection	Staphylococcus aureus	Body fluid	Negative	2024
293	Thailand	Surin	SM293	Serum	2023	Other infection	Klebsiella pneumoniae	Blood	Negative	2024
294	Thailand	Surin	SM294	Serum	2023	Other infection	Staphylococcus hominis	Blood	Positive	2024
295	Thailand	Surin	SM295	Serum	2023	Other infection	Staphylococcus epidermidis	Blood	Negative	2024
296	Thailand	Surin	SM296	Serum	2023	Other infection	Staphylococcus epidermidis	Blood	Negative	2024
297	Thailand	Surin	SM297	Serum	2023	Other infection	Proteus mirabilis	Blood	Negative	2024
298	Thailand	Surin	SM298	Serum	2023	Other infection	Escherichia coli	Blood	Negative	2024
299	Thailand	Surin	SM299	Serum	2023	Other infection	Staphylococcus haemolyticus	Blood	Negative	2024
300	Thailand	Surin	SM300	Serum	2023	Other infection	Staphylococcus hominis	Blood	Negative	2024
301	Thailand	Mukdahan	SM301	Serum	2021	Healthy	No growth		Negative	2024
302	Thailand	Mukdahan	SM302	Serum	2021	Healthy	No growth		Negative	2024
303	Thailand	Mukdahan	SM303	Serum	2021	Healthy	No growth		Negative	2024
304	Thailand	Mukdahan	SM304	Serum	2021	Healthy	No growth		Negative	2024
305	Thailand	Mukdahan	SM305	Serum	2021	Healthy	No growth		Negative	2024
306	Thailand	Mukdahan	SM306	Serum	2021	Healthy	No growth		Negative	2024
307	Thailand	Mukdahan	SM307	Serum	2021	Healthy	No growth		Negative	2024
308	Thailand	Mukdahan	SM308	Serum	2021	Healthy	No growth		Negative	2024
309	Thailand	Mukdahan	SM309	Serum	2021	Healthy	No growth		Negative	2024
310	Thailand	Mukdahan	SM310	Serum	2021	Healthy	No growth		Negative	2024
311	Thailand	Mukdahan	SM311	Serum	2021	Healthy	No growth		Negative	2024
312	Thailand	Mukdahan	SM312	Serum	2021	Healthy	No growth		Negative	2024
313	Thailand	Mukdahan	SM313	Serum	2021	Healthy	No growth		Negative	2024
314	Thailand	Mukdahan	SM314	Serum	2021	Healthy	No growth		Negative	2024
315	Thailand	Mukdahan	SM315	Serum	2021	Healthy	No growth		Negative	2024
316	Thailand	Mukdahan	SM316	Serum	2021	Healthy	No growth		Negative	2024
317	Thailand	Mukdahan	SM317	Serum	2021	Healthy	No growth		Negative	2024
318	Thailand	Mukdahan	SM318	Serum	2021	Healthy	No growth		Negative	2024
319	Thailand	Mukdahan	SM319	Serum	2021	Healthy	No growth		Negative	2024
320	Thailand	Mukdahan	SM320	Serum	2021	Healthy	No growth		Positive	2024
321	Thailand	Mukdahan	SM321	Serum	2021	Healthy	No growth		Negative	2024
322	Thailand	Mukdahan	SM322	Serum	2021	Healthy	No growth		Negative	2024
323	Thailand	Mukdahan	SM323	Serum	2021	Healthy	No growth		Negative	2024
324	Thailand	Mukdahan	SM324	Serum	2021	Healthy	No growth		Negative	2024
325	Thailand	Mukdahan	SM325	Serum	2021	Healthy	No growth		Negative	2024
326	Thailand	Mukdahan	SM326	Serum	2022	Healthy	No growth		Negative	2024
327	Thailand	Mukdahan	SM327	Serum	2022	Healthy	No growth		Negative	2024
328	Thailand	Mukdahan	SM328	Serum	2022	Healthy	No growth		Negative	2024
329	Thailand	Mukdahan	SM329	Serum	2022	Healthy	No growth		Positive	2024
330	Thailand	Mukdahan	SM330	Serum	2022	Healthy	No growth		Negative	2024
331	Thailand	Mukdahan	SM331	Serum	2022	Healthy	No growth		Negative	2024
332	Thailand	Mukdahan	SM332	Serum	2022	Healthy	No growth		Negative	2024
333	Thailand	Mukdahan	SM333	Serum	2022	Healthy	No growth		Negative	2024
334	Thailand	Mukdahan	SM334	Serum	2022	Healthy	No growth		Negative	2024
335	Thailand	Mukdahan	SM335	Serum	2022	Healthy	No growth		Negative	2024
336	Thailand	Mukdahan	SM336	Serum	2022	Healthy	No growth		Negative	2024
337	Thailand	Mukdahan	SM337	Serum	2022	Healthy	No growth		Negative	2024
338	Thailand	Mukdahan	SM338	Serum	2022	Healthy	No growth		Negative	2024
339	Thailand	Mukdahan	SM339	Serum	2022	Healthy	No growth		Negative	2024
340	Thailand	Mukdahan	SM340	Serum	2022	Healthy	No growth		Negative	2024
341	Thailand	Mukdahan	SM341	Serum	2022	Healthy	No growth		Negative	2024
342	Thailand	Mukdahan	SM342	Serum	2022	Healthy	No growth		Negative	2024
343	Thailand	Mukdahan	SM343	Serum	2022	Healthy	No growth		Negative	2024
344	Thailand	Mukdahan	SM344	Serum	2022	Healthy	No growth		Negative	2024
345	Thailand	Mukdahan	SM345	Serum	2022	Healthy	No growth		Negative	2024
346	Thailand	Mukdahan	SM346	Serum	2022	Healthy	No growth		Negative	2024
347	Thailand	Mukdahan	SM347	Serum	2022	Healthy	No growth		Negative	2024
348	Thailand	Mukdahan	SM348	Serum	2022	Healthy	No growth		Negative	2024
349	Thailand	Mukdahan	SM349	Serum	2022	Healthy	No growth		Negative	2024
350	Thailand	Mukdahan	SM350	Serum	2022	Healthy	No growth		Negative	2024
351	Thailand	Mukdahan	SM351	Serum	2022	Healthy	No growth		Negative	2024
352	Thailand	Mukdahan	SM352	Serum	2022	Healthy	No growth		Positive	2024
353	Thailand	Mukdahan	SM353	Serum	2022	Healthy	No growth		Negative	2024
354	Thailand	Mukdahan	SM354	Serum	2022	Healthy	No growth		Negative	2024
355	Thailand	Mukdahan	SM355	Serum	2022	Healthy	No growth		Negative	2024
356	Thailand	Mukdahan	SM356	Serum	2022	Healthy	No growth		Negative	2024
357	Thailand	Mukdahan	SM357	Serum	2022	Healthy	No growth		Negative	2024
358	Thailand	Mukdahan	SM358	Serum	2022	Healthy	No growth		Negative	2024
359	Thailand	Mukdahan	SM359	Serum	2022	Healthy	No growth		Negative	2024
360	Thailand	Mukdahan	SM360	Serum	2022	Healthy	No growth		Negative	2024
361	Thailand	Mukdahan	SM361	Serum	2022	Healthy	No growth		Negative	2024
362	Thailand	Mukdahan	SM362	Serum	2022	Healthy	No growth		Negative	2024
363	Thailand	Mukdahan	SM363	Serum	2022	Healthy	No growth		Negative	2024
364	Thailand	Mukdahan	SM364	Serum	2022	Healthy	No growth		Negative	2024
365	Thailand	Mukdahan	SM365	Serum	2022	Healthy	No growth		Negative	2024
366	Thailand	Mukdahan	SM366	Serum	2022	Healthy	No growth		Negative	2024
367	Thailand	Mukdahan	SM367	Serum	2022	Healthy	No growth		Negative	2024
368	Thailand	Mukdahan	SM368	Serum	2022	Healthy	No growth		Negative	2024
369	Thailand	Mukdahan	SM369	Serum	2022	Healthy	No growth		Negative	2024
370	Thailand	Mukdahan	SM370	Serum	2022	Healthy	No growth		Negative	2024
371	Thailand	Mukdahan	SM371	Serum	2022	Healthy	No growth		Negative	2024
372	Thailand	Roi-Et	SM372	Serum	2021	Healthy	No growth		Negative	2024
373	Thailand	Roi-Et	SM373	Serum	2021	Healthy	No growth		Negative	2024
374	Thailand	Roi-Et	SM374	Serum	2021	Healthy	No growth		Negative	2024
375	Thailand	Roi-Et	SM375	Serum	2021	Healthy	No growth		Negative	2024
376	Thailand	Roi-Et	SM376	Serum	2021	Healthy	No growth		Negative	2024
377	Thailand	Roi-Et	SM377	Serum	2021	Healthy	No growth		Negative	2024
378	Thailand	Roi-Et	SM378	Serum	2021	Healthy	No growth		Negative	2024
379	Thailand	Roi-Et	SM379	Serum	2021	Healthy	No growth		Negative	2024
380	Thailand	Roi-Et	SM380	Serum	2021	Healthy	No growth		Negative	2024
381	Thailand	Roi-Et	SM381	Serum	2021	Healthy	No growth		Negative	2024
382	Thailand	Roi-Et	SM382	Serum	2021	Healthy	No growth		Negative	2024
383	Thailand	Roi-Et	SM383	Serum	2021	Healthy	No growth		Negative	2024
384	Thailand	Roi-Et	SM384	Serum	2021	Healthy	No growth		Negative	2024
385	Thailand	Roi-Et	SM385	Serum	2021	Healthy	No growth		Negative	2024
386	Thailand	Roi-Et	SM386	Serum	2021	Healthy	No growth		Negative	2024
387	Thailand	Roi-Et	SM387	Serum	2021	Healthy	No growth		Negative	2024
388	Thailand	Roi-Et	SM388	Serum	2021	Healthy	No growth		Negative	2024
389	Thailand	Roi-Et	SM389	Serum	2021	Healthy	No growth		Negative	2024
390	Thailand	Roi-Et	SM390	Serum	2021	Healthy	No growth		Negative	2024
391	Thailand	Roi-Et	SM391	Serum	2021	Healthy	No growth		Negative	2024
392	Thailand	Roi-Et	SM392	Serum	2021	Healthy	No growth		Negative	2024
393	Thailand	Roi-Et	SM393	Serum	2021	Healthy	No growth		Negative	2024
394	Thailand	Roi-Et	SM394	Serum	2021	Healthy	No growth		Negative	2024
395	Thailand	Roi-Et	SM395	Serum	2021	Healthy	No growth		Negative	2024
396	Thailand	Roi-Et	SM396	Serum	2021	Healthy	No growth		Negative	2024
397	Thailand	Roi-Et	SM397	Serum	2021	Healthy	No growth		Negative	2024
398	Thailand	Roi-Et	SM398	Serum	2022	Healthy	No growth		Negative	2024
399	Thailand	Roi-Et	SM399	Serum	2022	Healthy	No growth		Negative	2024
400	Thailand	Roi-Et	SM400	Serum	2022	Healthy	No growth		Negative	2024
401	Thailand	Roi-Et	SM401	Serum	2022	Healthy	No growth		Negative	2024
402	Thailand	Roi-Et	SM402	Serum	2022	Healthy	No growth		Negative	2024
403	Thailand	Roi-Et	SM403	Serum	2022	Healthy	No growth		Negative	2024
404	Thailand	Roi-Et	SM404	Serum	2022	Healthy	No growth		Negative	2024
405	Thailand	Roi-Et	SM405	Serum	2022	Healthy	No growth		Negative	2024
406	Thailand	Roi-Et	SM406	Serum	2022	Healthy	No growth		Negative	2024
407	Thailand	Roi-Et	SM407	Serum	2022	Healthy	No growth		Negative	2024
408	Thailand	Roi-Et	SM408	Serum	2022	Healthy	No growth		Negative	2024
409	Thailand	Roi-Et	SM409	Serum	2022	Healthy	No growth		Negative	2024
410	Thailand	Roi-Et	SM410	Serum	2022	Healthy	No growth		Negative	2024
411	Thailand	Roi-Et	SM411	Serum	2022	Healthy	No growth		Negative	2024
412	Thailand	Roi-Et	SM412	Serum	2022	Healthy	No growth		Negative	2024
413	Thailand	Roi-Et	SM413	Serum	2022	Healthy	No growth		Positive	2024
414	Thailand	Roi-Et	SM414	Serum	2022	Healthy	No growth		Negative	2024
415	Thailand	Roi-Et	SM415	Serum	2022	Healthy	No growth		Negative	2024
416	Thailand	Roi-Et	SM416	Serum	2022	Healthy	No growth		Negative	2024
417	Thailand	Roi-Et	SM417	Serum	2022	Healthy	No growth		Negative	2024
418	Thailand	Roi-Et	SM418	Serum	2022	Healthy	No growth		Negative	2024
419	Thailand	Roi-Et	SM419	Serum	2022	Healthy	No growth		Negative	2024
420	Thailand	Roi-Et	SM420	Serum	2022	Healthy	No growth		Negative	2024
421	Thailand	Roi-Et	SM421	Serum	2022	Healthy	No growth		Negative	2024
422	Thailand	Roi-Et	SM422	Serum	2022	Healthy	No growth		Negative	2024
423	Thailand	Roi-Et	SM423	Serum	2022	Healthy	No growth		Negative	2024
424	Thailand	Roi-Et	SM424	Serum	2022	Healthy	No growth		Negative	2024
425	Thailand	Roi-Et	SM425	Serum	2022	Healthy	No growth		Negative	2024
426	Thailand	Roi-Et	SM426	Serum	2022	Healthy	No growth		Negative	2024
427	Thailand	Roi-Et	SM427	Serum	2022	Healthy	No growth		Negative	2024
428	Thailand	Roi-Et	SM428	Serum	2022	Healthy	No growth		Negative	2024
429	Thailand	Roi-Et	SM429	Serum	2022	Healthy	No growth		Negative	2024
430	Thailand	Roi-Et	SM430	Serum	2022	Healthy	No growth		Negative	2024
431	Thailand	Roi-Et	SM431	Serum	2022	Healthy	No growth		Negative	2024
432	Thailand	Surin	SM432	Serum	2022	Healthy	No growth		Negative	2024
433	Thailand	Surin	SM433	Serum	2022	Healthy	No growth		Negative	2024
434	Thailand	Surin	SM434	Serum	2022	Healthy	No growth		Negative	2024
435	Thailand	Surin	SM435	Serum	2022	Healthy	No growth		Negative	2024
436	Thailand	Surin	SM436	Serum	2022	Healthy	No growth		Positive	2024
437	Thailand	Surin	SM437	Serum	2022	Healthy	No growth		Negative	2024
438	Thailand	Surin	SM438	Serum	2022	Healthy	No growth		Negative	2024
439	Thailand	Surin	SM439	Serum	2022	Healthy	No growth		Negative	2024
440	Thailand	Surin	SM440	Serum	2022	Healthy	No growth		Negative	2024
441	Thailand	Surin	SM441	Serum	2022	Healthy	No growth		Negative	2024
442	Thailand	Surin	SM442	Serum	2022	Healthy	No growth		Negative	2024
443	Thailand	Surin	SM443	Serum	2022	Healthy	No growth		Negative	2024
444	Thailand	Surin	SM444	Serum	2022	Healthy	No growth		Negative	2024
445	Thailand	Surin	SM445	Serum	2022	Healthy	No growth		Positive	2024
446	Thailand	Surin	SM446	Serum	2022	Healthy	No growth		Negative	2024
447	Thailand	Surin	SM447	Serum	2022	Healthy	No growth		Negative	2024
448	Thailand	Surin	SM448	Serum	2022	Healthy	No growth		Negative	2024
449	Thailand	Surin	SM449	Serum	2022	Healthy	No growth		Negative	2024
450	Thailand	Surin	SM450	Serum	2022	Healthy	No growth		Negative	2024
451	Lao PDR	Lao PDR	SM451	Serum	2024	Melioidosis	Burkholderia pseudomallei	Blood	Positive	2025
452	Lao PDR	Lao PDR	SM452	Serum	2024	Melioidosis	Burkholderia pseudomallei	Blood	Positive	2025
453	Lao PDR	Lao PDR	SM453	Serum	2024	Melioidosis	Burkholderia pseudomallei	Blood	Positive	2025
454	Lao PDR	Lao PDR	SM454	Serum	2024	Melioidosis	Burkholderia pseudomallei	Blood	Positive	2025
455	Lao PDR	Lao PDR	SM455	Serum	2024	Melioidosis	Burkholderia pseudomallei	Blood	Negative	2025
456	Lao PDR	Lao PDR	SM456	Serum	2024	Melioidosis	Burkholderia pseudomallei	Blood	Positive	2025
457	Lao PDR	Lao PDR	SM457	Serum	2024	Melioidosis	Burkholderia pseudomallei	Blood	Negative	2025
458	Lao PDR	Lao PDR	SM458	Serum	2024	Melioidosis	Burkholderia pseudomallei	Blood	Positive	2025
459	Lao PDR	Lao PDR	SM459	Serum	2024	Melioidosis	Burkholderia pseudomallei	Blood	Negative	2025
460	Lao PDR	Lao PDR	SM460	Serum	2024	Melioidosis	Burkholderia pseudomallei	Blood	Negative	2025
461	Lao PDR	Lao PDR	SM461	Serum	2024	Melioidosis	Burkholderia pseudomallei	Blood	Negative	2025
462	Lao PDR	Lao PDR	SM462	Serum	2024	Melioidosis	Burkholderia pseudomallei	Blood	Positive	2025
463	Lao PDR	Lao PDR	SM463	Serum	2024	Melioidosis	Burkholderia pseudomallei	Blood	Positive	2025
464	Lao PDR	Lao PDR	SM464	Serum	2024	Melioidosis	Burkholderia pseudomallei	Blood	Positive	2025
465	Lao PDR	Lao PDR	SM465	Serum	2024	Melioidosis	Burkholderia pseudomallei	Blood	Positive	2025
466	Lao PDR	Lao PDR	SM466	Serum	2024	Melioidosis	Burkholderia pseudomallei	Blood	Positive	2025
467	Lao PDR	Lao PDR	SM467	Serum	2024	Melioidosis	Burkholderia pseudomallei	Blood	Positive	2025
468	Lao PDR	Lao PDR	SM468	Serum	2024	Melioidosis	Burkholderia pseudomallei	Blood	Negative	2025
469	Lao PDR	Lao PDR	SM469	Serum	2024	Melioidosis	Burkholderia pseudomallei	Blood	Positive	2025
470	Lao PDR	Lao PDR	SM470	Serum	2024	Melioidosis	Burkholderia pseudomallei	Blood	Positive	2025
471	Lao PDR	Lao PDR	SM471	Serum	2024	Melioidosis	Burkholderia pseudomallei	Blood	Positive	2025
472	Lao PDR	Lao PDR	SM472	Serum	2024	Melioidosis	Burkholderia pseudomallei	Blood	Negative	2025
473	Lao PDR	Lao PDR	SM473	Serum	2024	Melioidosis	Burkholderia pseudomallei	Blood	Positive	2025
474	Lao PDR	Lao PDR	SM474	Serum	2024	Melioidosis	Burkholderia pseudomallei	Blood	Positive	2025
475	Lao PDR	Lao PDR	SM475	Serum	2024	Melioidosis	Burkholderia pseudomallei	Blood	Negative	2025
476	Lao PDR	Lao PDR	SM476	Serum	2024	Melioidosis	Burkholderia pseudomallei	Blood	Positive	2025
477	Lao PDR	Lao PDR	SM477	Serum	2024	Melioidosis	Burkholderia pseudomallei	Blood	Negative	2025
478	Lao PDR	Lao PDR	SM478	Serum	2024	Melioidosis	Burkholderia pseudomallei	Blood	Positive	2025
479	Lao PDR	Lao PDR	SM479	Serum	2024	Melioidosis	Burkholderia pseudomallei	Blood	Negative	2025
480	Lao PDR	Lao PDR	SM480	Serum	2024	Melioidosis	Burkholderia pseudomallei	Blood	Negative	2025
481	Lao PDR	Lao PDR	SM481	Serum	2024	Melioidosis	Burkholderia pseudomallei	Blood	Positive	2025
482	Lao PDR	Lao PDR	SM482	Serum	2024	Melioidosis	Burkholderia pseudomallei	Blood	Positive	2025
483	Lao PDR	Lao PDR	SM483	Serum	2024	Melioidosis	Burkholderia pseudomallei	Blood	Positive	2025
484	Lao PDR	Lao PDR	SM484	Serum	2024	Melioidosis	Burkholderia pseudomallei	Blood	Negative	2025
485	Lao PDR	Lao PDR	SM485	Serum	2024	Melioidosis	Burkholderia pseudomallei	Blood	Positive	2025
486	Lao PDR	Lao PDR	SM486	Serum	2024	Melioidosis	Burkholderia pseudomallei	Blood	Positive	2025
487	Lao PDR	Lao PDR	SM487	Serum	2024	Melioidosis	Burkholderia pseudomallei	Blood	Positive	2025
488	Lao PDR	Lao PDR	SM488	Serum	2024	Melioidosis	Burkholderia pseudomallei	Blood	Positive	2025
489	Lao PDR	Lao PDR	SM489	Serum	2024	Melioidosis	Burkholderia pseudomallei	Blood	Positive	2025
490	Lao PDR	Lao PDR	SM490	Serum	2024	Melioidosis	Burkholderia pseudomallei	Blood	Positive	2025
491	Lao PDR	Lao PDR	SM491	Serum	2024	Melioidosis	Burkholderia pseudomallei	Blood	Positive	2025
492	Lao PDR	Lao PDR	SM492	Serum	2024	Melioidosis	Burkholderia pseudomallei	Blood	Positive	2025
493	Lao PDR	Lao PDR	SM493	Serum	2024	Melioidosis	Burkholderia pseudomallei	Blood	Positive	2025
494	Lao PDR	Lao PDR	SM494	Serum	2024	Melioidosis	Burkholderia pseudomallei	Blood	Positive	2025
495	Lao PDR	Lao PDR	SM495	Serum	2024	Melioidosis	Burkholderia pseudomallei	Blood	Positive	2025
496	Lao PDR	Lao PDR	SM496	Serum	2024	Melioidosis	Burkholderia pseudomallei	Blood	Positive	2025
497	Lao PDR	Lao PDR	SM497	Serum	2024	Melioidosis	Burkholderia pseudomallei	Blood	Positive	2025
498	Lao PDR	Lao PDR	SM498	Serum	2024	Melioidosis	Burkholderia pseudomallei	Blood	Positive	2025
499	Lao PDR	Lao PDR	SM499	Serum	2024	Melioidosis	Burkholderia pseudomallei	Blood	Positive	2025
500	Lao PDR	Lao PDR	SM500	Serum	2024	Melioidosis	Burkholderia pseudomallei	Blood	Positive	2025
501	Lao PDR	Lao PDR	SM501	Serum	2024	Melioidosis	Burkholderia pseudomallei	Blood	Positive	2025
502	Lao PDR	Lao PDR	SM502	Serum	2024	Melioidosis	Burkholderia pseudomallei	Blood	Positive	2025
503	Lao PDR	Lao PDR	SM503	Serum	2024	Melioidosis	Burkholderia pseudomallei	Blood	Positive	2025
504	Lao PDR	Lao PDR	SM504	Serum	2024	Melioidosis	Burkholderia pseudomallei	Blood	Positive	2025
505	Lao PDR	Lao PDR	SM505	Serum	2024	Melioidosis	Burkholderia pseudomallei	Blood	Positive	2025
506	Lao PDR	Lao PDR	SM506	Serum	2025	Melioidosis	Burkholderia pseudomallei	Blood	Positive	2025
507	Lao PDR	Lao PDR	SM507	Serum	2025	Melioidosis	Burkholderia pseudomallei	Blood	Negative	2025
508	Lao PDR	Lao PDR	SM508	Serum	2025	Melioidosis	Burkholderia pseudomallei	Blood	Positive	2025
509	Lao PDR	Lao PDR	SM509	Serum	2025	Melioidosis	Burkholderia pseudomallei	Blood	Positive	2025
510	Lao PDR	Lao PDR	SM510	Serum	2025	Melioidosis	Burkholderia pseudomallei	Blood	Negative	2025
511	Lao PDR	Lao PDR	SM511	Serum	2025	Melioidosis	Burkholderia pseudomallei	Blood	Positive	2025
512	Lao PDR	Lao PDR	SM512	Serum	2024	Other infection	Escherichia coli	Blood	Negative	2025
513	Lao PDR	Lao PDR	SM513	Serum	2024	Other infection	Escherichia coli	Blood	Negative	2025
514	Lao PDR	Lao PDR	SM514	Serum	2024	Other infection	Escherichia coli	Blood	Negative	2025
515	Lao PDR	Lao PDR	SM515	Serum	2024	Other infection	Escherichia coli	Blood	Negative	2025
516	Lao PDR	Lao PDR	SM516	Serum	2024	Other infection	Escherichia coli	Blood	Negative	2025
517	Lao PDR	Lao PDR	SM517	Serum	2024	Other infection	Escherichia coli	Blood	Negative	2025
518	Lao PDR	Lao PDR	SM518	Serum	2024	Other infection	Escherichia coli	Blood	Negative	2025
519	Lao PDR	Lao PDR	SM519	Serum	2024	Other infection	Escherichia coli	Blood	Negative	2025
520	Lao PDR	Lao PDR	SM520	Serum	2024	Other infection	Escherichia coli	Blood	Negative	2025
521	Lao PDR	Lao PDR	SM521	Serum	2024	Other infection	Escherichia coli	Blood	Positive	2025
522	Lao PDR	Lao PDR	SM522	Serum	2024	Other infection	Escherichia coli	Blood	Negative	2025
523	Lao PDR	Lao PDR	SM523	Serum	2024	Other infection	Escherichia coli	Blood	Negative	2025
524	Lao PDR	Lao PDR	SM524	Serum	2024	Other infection	Escherichia coli	Blood	Negative	2025
525	Lao PDR	Lao PDR	SM525	Serum	2024	Other infection	Escherichia coli	Blood	Positive	2025
526	Lao PDR	Lao PDR	SM526	Serum	2024	Other infection	Escherichia coli	Blood	Negative	2025
527	Lao PDR	Lao PDR	SM527	Serum	2024	Other infection	Escherichia coli	Blood	Negative	2025
528	Lao PDR	Lao PDR	SM528	Serum	2024	Other infection	Escherichia coli	Blood	Negative	2025
529	Lao PDR	Lao PDR	SM529	Serum	2024	Other infection	Escherichia coli	Blood	Negative	2025
530	Lao PDR	Lao PDR	SM530	Serum	2024	Other infection	Escherichia coli	Blood	Negative	2025
531	Lao PDR	Lao PDR	SM531	Serum	2024	Other infection	Escherichia coli	Blood	Negative	2025
532	Lao PDR	Lao PDR	SM532	Serum	2024	Other infection	Escherichia coli	Blood	Negative	2025
533	Lao PDR	Lao PDR	SM533	Serum	2024	Other infection	Escherichia coli	Blood	Negative	2025
534	Lao PDR	Lao PDR	SM534	Serum	2024	Other infection	Escherichia coli	Blood	Negative	2025
535	Lao PDR	Lao PDR	SM535	Serum	2024	Other infection	Escherichia coli	Blood	Negative	2025
536	Lao PDR	Lao PDR	SM536	Serum	2024	Other infection	Escherichia coli	Blood	Negative	2025
537	Lao PDR	Lao PDR	SM537	Serum	2024	Other infection	Escherichia coli	Blood	Negative	2025
538	Lao PDR	Lao PDR	SM538	Serum	2024	Other infection	Escherichia coli	Blood	Positive	2025
539	Lao PDR	Lao PDR	SM539	Serum	2024	Other infection	Escherichia coli	Blood	Negative	2025
540	Lao PDR	Lao PDR	SM540	Serum	2024	Other infection	Escherichia coli	Blood	Negative	2025
541	Lao PDR	Lao PDR	SM541	Serum	2024	Other infection	Escherichia coli	Blood	Negative	2025
542	Lao PDR	Lao PDR	SM542	Serum	2024	Other infection	Escherichia coli	Blood	Negative	2025
543	Lao PDR	Lao PDR	SM543	Serum	2024	Other infection	Escherichia coli	Blood	Negative	2025
544	Lao PDR	Lao PDR	SM544	Serum	2024	Other infection	Escherichia coli	Blood	Negative	2025
545	Lao PDR	Lao PDR	SM545	Serum	2024	Other infection	Escherichia coli	Blood	Positive	2025
546	Lao PDR	Lao PDR	SM546	Serum	2024	Other infection	Escherichia coli	Blood	Negative	2025
547	Lao PDR	Lao PDR	SM547	Serum	2024	Other infection	Escherichia coli	Blood	Negative	2025
548	Lao PDR	Lao PDR	SM548	Serum	2024	Other infection	Escherichia coli	Blood	Negative	2025
549	Lao PDR	Lao PDR	SM549	Serum	2024	Other infection	Escherichia coli	Blood	Negative	2025
550	Lao PDR	Lao PDR	SM550	Serum	2024	Other infection	Escherichia coli	Blood	Negative	2025
551	Lao PDR	Lao PDR	SM551	Serum	2024	Other infection	Escherichia coli	Blood	Negative	2025
552	Lao PDR	Lao PDR	SM552	Serum	2024	Other infection	Escherichia coli	Blood	Negative	2025
553	Lao PDR	Lao PDR	SM553	Serum	2024	Other infection	Escherichia coli	Blood	Negative	2025
554	Lao PDR	Lao PDR	SM554	Serum	2024	Other infection	Escherichia coli	Blood	Negative	2025
555	Lao PDR	Lao PDR	SM555	Serum	2024	Other infection	Escherichia coli	Blood	Negative	2025
556	Lao PDR	Lao PDR	SM556	Serum	2024	Other infection	Escherichia coli	Blood	Negative	2025
557	Lao PDR	Lao PDR	SM557	Serum	2024	Other infection	Escherichia coli	Blood	Negative	2025
558	Lao PDR	Lao PDR	SM558	Serum	2024	Other infection	Escherichia coli	Blood	Positive	2025
559	Lao PDR	Lao PDR	SM559	Serum	2024	Other infection	Escherichia coli	Blood	Negative	2025
560	Lao PDR	Lao PDR	SM560	Serum	2024	Other infection	Escherichia coli	Blood	Negative	2025
561	Lao PDR	Lao PDR	SM561	Serum	2024	Other infection	Escherichia coli	Blood	Negative	2025
562	Lao PDR	Lao PDR	SM562	Serum	2024	Other infection	Escherichia coli	Blood	Negative	2025
563	Lao PDR	Lao PDR	SM563	Serum	2024	Other infection	Escherichia coli	Blood	Negative	2025
564	Lao PDR	Lao PDR	SM564	Serum	2024	Other infection	Escherichia coli	Blood	Negative	2025
565	Lao PDR	Lao PDR	SM565	Serum	2024	Other infection	Escherichia coli	Blood	Positive	2025
566	Lao PDR	Lao PDR	SM566	Serum	2024	Other infection	Escherichia coli	Blood	Negative	2025
567	Lao PDR	Lao PDR	SM567	Serum	2024	Other infection	Escherichia coli	Blood	Negative	2025
568	Lao PDR	Lao PDR	SM568	Serum	2024	Other infection	Escherichia coli	Blood	Negative	2025
569	Lao PDR	Lao PDR	SM569	Serum	2024	Other infection	Escherichia coli	Blood	Negative	2025
570	Lao PDR	Lao PDR	SM570	Serum	2024	Other infection	Escherichia coli	Blood	Negative	2025
571	Lao PDR	Lao PDR	SM571	Serum	2024	Other infection	Escherichia coli	Blood	Negative	2025
572	Lao PDR	Lao PDR	SM572	Serum	2024	Other infection	Escherichia coli	Blood	Negative	2025
573	Lao PDR	Lao PDR	SM573	Serum	2024	Other infection	Escherichia coli	Blood	Negative	2025
574	Lao PDR	Lao PDR	SM574	Serum	2024	Other infection	Escherichia coli	Blood	Negative	2025
575	Lao PDR	Lao PDR	SM575	Serum	2024	Other infection	Escherichia coli	Blood	Negative	2025
576	Lao PDR	Lao PDR	SM576	Serum	2024	Other infection	Escherichia coli	Blood	Negative	2025
577	Lao PDR	Lao PDR	SM577	Serum	2024	Other infection	Escherichia coli	Blood	Negative	2025
578	Lao PDR	Lao PDR	SM578	Serum	2024	Other infection	Escherichia coli	Blood	Negative	2025
579	Lao PDR	Lao PDR	SM579	Serum	2024	Other infection	Escherichia coli	Blood	Negative	2025
580	Lao PDR	Lao PDR	SM580	Serum	2024	Other infection	Escherichia coli	Blood	Negative	2025
581	Lao PDR	Lao PDR	SM581	Serum	2024	Other infection	Escherichia coli	Blood	Negative	2025
582	Lao PDR	Lao PDR	SM582	Serum	2024	Other infection	Escherichia coli	Blood	Negative	2025
583	Lao PDR	Lao PDR	SM583	Serum	2024	Other infection	Escherichia coli	Blood	Negative	2025
584	Lao PDR	Lao PDR	SM584	Serum	2024	Other infection	Escherichia coli	Blood	Positive	2025
585	Lao PDR	Lao PDR	SM585	Serum	2024	Other infection	Escherichia coli	Blood	Negative	2025
586	Lao PDR	Lao PDR	SM586	Serum	2024	Other infection	Escherichia coli	Blood	Negative	2025
587	Lao PDR	Lao PDR	SM587	Serum	2024	Other infection	Escherichia coli	Blood	Negative	2025
588	Lao PDR	Lao PDR	SM588	Serum	2024	Other infection	Escherichia coli	Blood	Negative	2025
589	Lao PDR	Lao PDR	SM589	Serum	2024	Other infection	Escherichia coli	Blood	Negative	2025
590	Lao PDR	Lao PDR	SM590	Serum	2024	Other infection	Escherichia coli	Blood	Negative	2025
591	Lao PDR	Lao PDR	SM591	Serum	2024	Other infection	Escherichia coli	Blood	Negative	2025
592	Lao PDR	Lao PDR	SM592	Serum	2024	Other infection	Escherichia coli	Blood	Negative	2025
593	Lao PDR	Lao PDR	SM593	Serum	2024	Other infection	Escherichia coli	Blood	Negative	2025
594	Lao PDR	Lao PDR	SM594	Serum	2025	Other infection	Escherichia coli	Blood	Negative	2025
595	Lao PDR	Lao PDR	SM595	Serum	2025	Other infection	Escherichia coli	Blood	Negative	2025
596	Lao PDR	Lao PDR	SM596	Serum	2025	Other infection	Escherichia coli	Blood	Negative	2025
597	Lao PDR	Lao PDR	SM597	Serum	2025	Other infection	Escherichia coli	Blood	Negative	2025
598	Lao PDR	Lao PDR	SM598	Serum	2025	Other infection	Escherichia coli	Blood	Negative	2025
599	Lao PDR	Lao PDR	SM599	Serum	2025	Other infection	Escherichia coli	Blood	Negative	2025
600	Lao PDR	Lao PDR	SM600	Serum	2025	Other infection	Escherichia coli	Blood	Negative	2025
601	Lao PDR	Lao PDR	SM601	Serum	2025	Other infection	Escherichia coli	Blood	Positive	2025
602	Lao PDR	Lao PDR	SM602	Serum	2025	Other infection	Escherichia coli	Blood	Negative	2025
603	Lao PDR	Lao PDR	SM603	Serum	2025	Other infection	Escherichia coli	Blood	Negative	2025
604	Lao PDR	Lao PDR	SM604	Serum	2025	Other infection	Escherichia coli	Blood	Negative	2025
605	Lao PDR	Lao PDR	SM605	Serum	2025	Other infection	Escherichia coli	Blood	Negative	2025
606	Lao PDR	Lao PDR	SM606	Serum	2025	Other infection	Escherichia coli	Blood	Negative	2025
607	Lao PDR	Lao PDR	SM607	Serum	2025	Other infection	Escherichia coli	Blood	Negative	2025
608	Lao PDR	Lao PDR	SM608	Serum	2025	Other infection	Escherichia coli	Blood	Negative	2025
609	Lao PDR	Lao PDR	SM609	Serum	2025	Other infection	Escherichia coli	Blood	Negative	2025
610	Lao PDR	Lao PDR	SM610	Serum	2025	Other infection	Escherichia coli	Blood	Negative	2025
611	Lao PDR	Lao PDR	SM611	Serum	2025	Other infection	Escherichia coli	Blood	Negative	2025
612	Lao PDR	Lao PDR	SM612	Serum	2025	Other infection	Escherichia coli	Blood	Negative	2025
613	Lao PDR	Lao PDR	SM613	Serum	2025	Other infection	Escherichia coli	Blood	Negative	2025
614	Lao PDR	Lao PDR	SM614	Serum	2025	Other infection	Escherichia coli	Blood	Positive	2025
615	Lao PDR	Lao PDR	SM615	Serum	2025	Other infection	Escherichia coli	Blood	Negative	2025
616	Lao PDR	Lao PDR	SM616	Serum	2025	Other infection	Escherichia coli	Blood	Negative	2025
617	Lao PDR	Lao PDR	SM617	Serum	2025	Other infection	Escherichia coli	Blood	Positive	2025
618	Lao PDR	Lao PDR	SM618	Serum	2025	Other infection	Escherichia coli	Blood	Negative	2025
619	Lao PDR	Lao PDR	SM619	Serum	2025	Other infection	Escherichia coli	Blood	Negative	2025
620	Lao PDR	Lao PDR	SM620	Serum	2025	Other infection	Escherichia coli	Blood	Negative	2025
621	Lao PDR	Lao PDR	SM621	Serum	2025	Other infection	Escherichia coli	Blood	Negative	2025
622	Lao PDR	Lao PDR	SM622	Serum	2024	Other infection	Klebsiella pneumoniae	Blood	Positive	2025
623	Lao PDR	Lao PDR	SM623	Serum	2024	Other infection	Klebsiella pneumoniae	Blood	Positive	2025
624	Lao PDR	Lao PDR	SM624	Serum	2024	Other infection	Klebsiella pneumoniae	Blood	Negative	2025
625	Lao PDR	Lao PDR	SM625	Serum	2025	Other infection	Klebsiella pneumoniae	Blood	Negative	2025
626	Lao PDR	Lao PDR	SM626	Serum	2024	Other infection	Staphylococcus aureus	Blood	Positive	2025
627	Lao PDR	Lao PDR	SM627	Serum	2024	Other infection	Staphylococcus aureus	Blood	Negative	2025
628	Lao PDR	Lao PDR	SM628	Serum	2024	Other infection	Staphylococcus aureus	Blood	Positive	2025
629	Lao PDR	Lao PDR	SM629	Serum	2024	Other infection	Staphylococcus aureus	Blood	Positive	2025
630	Lao PDR	Lao PDR	SM630	Serum	2024	Other infection	Staphylococcus aureus	Blood	Negative	2025
631	Lao PDR	Lao PDR	SM631	Serum	2024	Other infection	Staphylococcus aureus	Blood	Negative	2025
632	Lao PDR	Lao PDR	SM632	Serum	2024	Other infection	Staphylococcus aureus	Blood	Negative	2025
633	Lao PDR	Lao PDR	SM633	Serum	2024	Other infection	Staphylococcus aureus	Blood	Negative	2025
634	Lao PDR	Lao PDR	SM634	Serum	2024	Other infection	Staphylococcus aureus	Blood	Positive	2025
635	Lao PDR	Lao PDR	SM635	Serum	2024	Other infection	Staphylococcus aureus	Blood	Negative	2025
636	Lao PDR	Lao PDR	SM636	Serum	2024	Other infection	Staphylococcus aureus	Blood	Negative	2025
637	Lao PDR	Lao PDR	SM637	Serum	2024	Other infection	Staphylococcus aureus	Blood	Negative	2025
638	Lao PDR	Lao PDR	SM638	Serum	2024	Other infection	Staphylococcus aureus	Blood	Negative	2025
639	Lao PDR	Lao PDR	SM639	Serum	2024	Other infection	Staphylococcus aureus	Blood	Positive	2025
640	Lao PDR	Lao PDR	SM640	Serum	2024	Other infection	Staphylococcus aureus	Blood	Negative	2025
641	Lao PDR	Lao PDR	SM641	Serum	2024	Other infection	Staphylococcus aureus	Blood	Negative	2025
642	Lao PDR	Lao PDR	SM642	Serum	2024	Other infection	Staphylococcus aureus	Blood	Negative	2025
643	Lao PDR	Lao PDR	SM643	Serum	2024	Other infection	Staphylococcus aureus	Blood	Positive	2025
644	Lao PDR	Lao PDR	SM644	Serum	2024	Other infection	Staphylococcus aureus	Blood	Negative	2025
645	Lao PDR	Lao PDR	SM645	Serum	2024	Other infection	Staphylococcus aureus	Blood	Negative	2025
646	Lao PDR	Lao PDR	SM646	Serum	2024	Other infection	Staphylococcus aureus	Blood	Negative	2025
647	Lao PDR	Lao PDR	SM647	Serum	2024	Other infection	Staphylococcus aureus	Blood	Negative	2025
648	Lao PDR	Lao PDR	SM648	Serum	2024	Other infection	Staphylococcus aureus	Blood	Negative	2025
649	Lao PDR	Lao PDR	SM649	Serum	2024	Other infection	Staphylococcus aureus	Blood	Negative	2025
650	Lao PDR	Lao PDR	SM650	Serum	2024	Other infection	Staphylococcus aureus	Blood	Negative	2025
651	Lao PDR	Lao PDR	SM651	Serum	2024	Other infection	Staphylococcus aureus	Blood	Negative	2025
652	Lao PDR	Lao PDR	SM652	Serum	2024	Other infection	Staphylococcus aureus	Blood	Negative	2025
653	Lao PDR	Lao PDR	SM653	Serum	2024	Other infection	Staphylococcus aureus	Blood	Negative	2025
654	Lao PDR	Lao PDR	SM654	Serum	2024	Other infection	Staphylococcus aureus	Blood	Negative	2025
655	Lao PDR	Lao PDR	SM655	Serum	2024	Other infection	Staphylococcus aureus	Blood	Negative	2025
656	Lao PDR	Lao PDR	SM656	Serum	2025	Other infection	Staphylococcus aureus	Blood	Negative	2025
657	Lao PDR	Lao PDR	SM657	Serum	2025	Other infection	Staphylococcus aureus	Blood	Negative	2025
658	Lao PDR	Lao PDR	SM658	Serum	2025	Other infection	Staphylococcus aureus	Blood	Negative	2025
659	Lao PDR	Lao PDR	SM659	Serum	2025	Other infection	Staphylococcus aureus	Blood	Positive	2025
660	Lao PDR	Lao PDR	SM660	Serum	2025	Other infection	Staphylococcus aureus	Blood	Negative	2025
661	Lao PDR	Lao PDR	SM661	Serum	2025	Other infection	Staphylococcus aureus	Blood	Negative	2025
662	Lao PDR	Lao PDR	SM662	Serum	2023	Healthy	No growth	Blood	Negative	2025
663	Lao PDR	Lao PDR	SM663	Serum	2023	Healthy	No growth	Blood	Negative	2025
664	Lao PDR	Lao PDR	SM664	Serum	2023	Healthy	No growth	Blood	Positive	2025
665	Lao PDR	Lao PDR	SM665	Serum	2023	Healthy	No growth	Blood	Negative	2025
666	Lao PDR	Lao PDR	SM666	Serum	2023	Healthy	No growth	Blood	Negative	2025
667	Lao PDR	Lao PDR	SM667	Serum	2023	Healthy	No growth	Blood	Negative	2025
668	Lao PDR	Lao PDR	SM668	Serum	2023	Healthy	No growth	Blood	Negative	2025
669	Lao PDR	Lao PDR	SM669	Serum	2023	Healthy	No growth	Blood	Negative	2025
670	Lao PDR	Lao PDR	SM670	Serum	2023	Healthy	No growth	Blood	Negative	2025
671	Lao PDR	Lao PDR	SM671	Serum	2023	Healthy	No growth	Blood	Negative	2025
672	Lao PDR	Lao PDR	SM672	Serum	2023	Healthy	No growth	Blood	Negative	2025
673	Lao PDR	Lao PDR	SM673	Serum	2023	Healthy	No growth	Blood	Negative	2025
674	Lao PDR	Lao PDR	SM674	Serum	2023	Healthy	No growth	Blood	Negative	2025
675	Lao PDR	Lao PDR	SM675	Serum	2023	Healthy	No growth	Blood	Positive	2025
676	Lao PDR	Lao PDR	SM676	Serum	2023	Healthy	No growth	Blood	Negative	2025
677	Lao PDR	Lao PDR	SM677	Serum	2023	Healthy	No growth	Blood	Negative	2025
678	Lao PDR	Lao PDR	SM678	Serum	2023	Healthy	No growth	Blood	Negative	2025
679	Lao PDR	Lao PDR	SM679	Serum	2023	Healthy	No growth	Blood	Positive	2025
680	Lao PDR	Lao PDR	SM680	Serum	2023	Healthy	No growth	Blood	Negative	2025
681	Lao PDR	Lao PDR	SM681	Serum	2023	Healthy	No growth	Blood	Negative	2025
682	Lao PDR	Lao PDR	SM682	Serum	2023	Healthy	No growth	Blood	Negative	2025
683	Lao PDR	Lao PDR	SM683	Serum	2023	Healthy	No growth	Blood	Positive	2025
684	Lao PDR	Lao PDR	SM684	Serum	2023	Healthy	No growth	Blood	Negative	2025
685	Lao PDR	Lao PDR	SM685	Serum	2023	Healthy	No growth	Blood	Negative	2025
686	Lao PDR	Lao PDR	SM686	Serum	2023	Healthy	No growth	Blood	Positive	2025
687	Lao PDR	Lao PDR	SM687	Serum	2023	Healthy	No growth	Blood	Negative	2025
688	Lao PDR	Lao PDR	SM688	Serum	2023	Healthy	No growth	Blood	Negative	2025
689	Lao PDR	Lao PDR	SM689	Serum	2023	Healthy	No growth	Blood	Negative	2025
690	Lao PDR	Lao PDR	SM690	Serum	2023	Healthy	No growth	Blood	Negative	2025
691	Lao PDR	Lao PDR	SM691	Serum	2023	Healthy	No growth	Blood	Negative	2025
692	Lao PDR	Lao PDR	SM692	Serum	2023	Healthy	No growth	Blood	Negative	2025
693	Lao PDR	Lao PDR	SM693	Serum	2023	Healthy	No growth	Blood	Negative	2025
694	Lao PDR	Lao PDR	SM694	Serum	2023	Healthy	No growth	Blood	Negative	2025
695	Lao PDR	Lao PDR	SM695	Serum	2023	Healthy	No growth	Blood	Negative	2025
696	Lao PDR	Lao PDR	SM696	Serum	2023	Healthy	No growth	Blood	Negative	2025
697	Lao PDR	Lao PDR	SM697	Serum	2023	Healthy	No growth	Blood	Negative	2025
698	Lao PDR	Lao PDR	SM698	Serum	2023	Healthy	No growth	Blood	Negative	2025
699	Lao PDR	Lao PDR	SM699	Serum	2023	Healthy	No growth	Blood	Negative	2025
700	Lao PDR	Lao PDR	SM700	Serum	2023	Healthy	No growth	Blood	Negative	2025
701	Lao PDR	Lao PDR	SM701	Serum	2023	Healthy	No growth	Blood	Positive	2025
702	Lao PDR	Lao PDR	SM702	Serum	2023	Healthy	No growth	Blood	Positive	2025
703	Lao PDR	Lao PDR	SM703	Serum	2023	Healthy	No growth	Blood	Negative	2025
704	Lao PDR	Lao PDR	SM704	Serum	2023	Healthy	No growth	Blood	Positive	2025
705	Lao PDR	Lao PDR	SM705	Serum	2023	Healthy	No growth	Blood	Positive	2025
706	Lao PDR	Lao PDR	SM706	Serum	2023	Healthy	No growth	Blood	Negative	2025
707	Lao PDR	Lao PDR	SM707	Serum	2023	Healthy	No growth	Blood	Positive	2025
708	Lao PDR	Lao PDR	SM708	Serum	2023	Healthy	No growth	Blood	Negative	2025
709	Lao PDR	Lao PDR	SM709	Serum	2023	Healthy	No growth	Blood	Negative	2025
710	Lao PDR	Lao PDR	SM710	Serum	2023	Healthy	No growth	Blood	Negative	2025
711	Lao PDR	Lao PDR	SM711	Serum	2023	Healthy	No growth	Blood	Positive	2025
712	Lao PDR	Lao PDR	SM712	Serum	2023	Healthy	No growth	Blood	Negative	2025
713	Lao PDR	Lao PDR	SM713	Serum	2023	Healthy	No growth	Blood	Negative	2025
714	Lao PDR	Lao PDR	SM714	Serum	2023	Healthy	No growth	Blood	Negative	2025
715	Lao PDR	Lao PDR	SM715	Serum	2023	Healthy	No growth	Blood	Negative	2025
716	Lao PDR	Lao PDR	SM716	Serum	2023	Healthy	No growth	Blood	Negative	2025
717	Lao PDR	Lao PDR	SM717	Serum	2023	Healthy	No growth	Blood	Negative	2025
718	Lao PDR	Lao PDR	SM718	Serum	2023	Healthy	No growth	Blood	Positive	2025
719	Lao PDR	Lao PDR	SM719	Serum	2023	Healthy	No growth	Blood	Negative	2025
720	Lao PDR	Lao PDR	SM720	Serum	2023	Healthy	No growth	Blood	Negative	2025
721	Lao PDR	Lao PDR	SM721	Serum	2023	Healthy	No growth	Blood	Negative	2025
722	Lao PDR	Lao PDR	SM722	Serum	2023	Healthy	No growth	Blood	Negative	2025
723	Lao PDR	Lao PDR	SM723	Serum	2023	Healthy	No growth	Blood	Negative	2025
724	Lao PDR	Lao PDR	SM724	Serum	2023	Healthy	No growth	Blood	Negative	2025
725	Lao PDR	Lao PDR	SM725	Serum	2023	Healthy	No growth	Blood	Negative	2025
726	Lao PDR	Lao PDR	SM726	Serum	2023	Healthy	No growth	Blood	Positive	2025
727	Lao PDR	Lao PDR	SM727	Serum	2023	Healthy	No growth	Blood	Positive	2025
728	Lao PDR	Lao PDR	SM728	Serum	2023	Healthy	No growth	Blood	Negative	2025
729	Lao PDR	Lao PDR	SM729	Serum	2023	Healthy	No growth	Blood	Negative	2025
730	Lao PDR	Lao PDR	SM730	Serum	2023	Healthy	No growth	Blood	Negative	2025
731	Lao PDR	Lao PDR	SM731	Serum	2023	Healthy	No growth	Blood	Negative	2025
732	Lao PDR	Lao PDR	SM732	Serum	2023	Healthy	No growth	Blood	Positive	2025
733	Lao PDR	Lao PDR	SM733	Serum	2023	Healthy	No growth	Blood	Negative	2025
734	Lao PDR	Lao PDR	SM734	Serum	2023	Healthy	No growth	Blood	Negative	2025
735	Lao PDR	Lao PDR	SM735	Serum	2023	Healthy	No growth	Blood	Negative	2025
736	Lao PDR	Lao PDR	SM736	Serum	2023	Healthy	No growth	Blood	Negative	2025
737	Lao PDR	Lao PDR	SM737	Serum	2023	Healthy	No growth	Blood	Negative	2025
738	Lao PDR	Lao PDR	SM738	Serum	2023	Healthy	No growth	Blood	Negative	2025
739	Lao PDR	Lao PDR	SM739	Serum	2023	Healthy	No growth	Blood	Negative	2025
740	Lao PDR	Lao PDR	SM740	Serum	2023	Healthy	No growth	Blood	Negative	2025
741	Lao PDR	Lao PDR	SM741	Serum	2023	Healthy	No growth	Blood	Negative	2025
742	Lao PDR	Lao PDR	SM742	Serum	2023	Healthy	No growth	Blood	Negative	2025
743	Lao PDR	Lao PDR	SM743	Serum	2023	Healthy	No growth	Blood	Negative	2025
744	Lao PDR	Lao PDR	SM744	Serum	2023	Healthy	No growth	Blood	Negative	2025
745	Lao PDR	Lao PDR	SM745	Serum	2023	Healthy	No growth	Blood	Negative	2025
746	Lao PDR	Lao PDR	SM746	Serum	2023	Healthy	No growth	Blood	Negative	2025
747	Lao PDR	Lao PDR	SM747	Serum	2023	Healthy	No growth	Blood	Negative	2025
748	Lao PDR	Lao PDR	SM748	Serum	2023	Healthy	No growth	Blood	Negative	2025
749	Lao PDR	Lao PDR	SM749	Serum	2023	Healthy	No growth	Blood	Positive	2025
750	Lao PDR	Lao PDR	SM750	Serum	2023	Healthy	No growth	Blood	Positive	2025
751	Lao PDR	Lao PDR	SM751	Serum	2023	Healthy	No growth	Blood	Negative	2025
752	Lao PDR	Lao PDR	SM752	Serum	2023	Healthy	No growth	Blood	Positive	2025
753	Lao PDR	Lao PDR	SM753	Serum	2023	Healthy	No growth	Blood	Positive	2025
754	Lao PDR	Lao PDR	SM754	Serum	2023	Healthy	No growth	Blood	Negative	2025
755	Lao PDR	Lao PDR	SM755	Serum	2023	Healthy	No growth	Blood	Negative	2025
756	Lao PDR	Lao PDR	SM756	Serum	2023	Healthy	No growth	Blood	Positive	2025
757	Lao PDR	Lao PDR	SM757	Serum	2023	Healthy	No growth	Blood	Positive	2025
758	Lao PDR	Lao PDR	SM758	Serum	2023	Healthy	No growth	Blood	Negative	2025
759	Lao PDR	Lao PDR	SM759	Serum	2023	Healthy	No growth	Blood	Negative	2025
760	Lao PDR	Lao PDR	SM760	Serum	2023	Healthy	No growth	Blood	Negative	2025
761	Lao PDR	Lao PDR	SM761	Serum	2023	Healthy	No growth	Blood	Negative	2025
762	Lao PDR	Lao PDR	SM762	Serum	2023	Healthy	No growth	Blood	Negative	2025
763	Lao PDR	Lao PDR	SM763	Serum	2023	Healthy	No growth	Blood	Negative	2025
764	Lao PDR	Lao PDR	SM764	Serum	2023	Healthy	No growth	Blood	Negative	2025
765	Lao PDR	Lao PDR	SM765	Serum	2023	Healthy	No growth	Blood	Negative	2025
766	Lao PDR	Lao PDR	SM766	Serum	2023	Healthy	No growth	Blood	Positive	2025
767	Lao PDR	Lao PDR	SM767	Serum	2023	Healthy	No growth	Blood	Negative	2025
768	Lao PDR	Lao PDR	SM768	Serum	2023	Healthy	No growth	Blood	Negative	2025
769	Lao PDR	Lao PDR	SM769	Serum	2023	Healthy	No growth	Blood	Negative	2025
770	Lao PDR	Lao PDR	SM770	Serum	2023	Healthy	No growth	Blood	Positive	2025
771	Lao PDR	Lao PDR	SM771	Serum	2023	Healthy	No growth	Blood	Positive	2025
772	Lao PDR	Lao PDR	SM772	Serum	2023	Healthy	No growth	Blood	Negative	2025
773	Lao PDR	Lao PDR	SM773	Serum	2023	Healthy	No growth	Blood	Negative	2025
774	Lao PDR	Lao PDR	SM774	Serum	2023	Healthy	No growth	Blood	Negative	2025
775	Lao PDR	Lao PDR	SM775	Serum	2023	Healthy	No growth	Blood	Negative	2025
776	Lao PDR	Lao PDR	SM776	Serum	2023	Healthy	No growth	Blood	Positive	2025
777	Lao PDR	Lao PDR	SM777	Serum	2023	Healthy	No growth	Blood	Negative	2025
778	Lao PDR	Lao PDR	SM778	Serum	2023	Healthy	No growth	Blood	Negative	2025
779	Lao PDR	Lao PDR	SM779	Serum	2023	Healthy	No growth	Blood	Negative	2025
780	Lao PDR	Lao PDR	SM780	Serum	2023	Healthy	No growth	Blood	Negative	2025
781	Lao PDR	Lao PDR	SM781	Serum	2023	Healthy	No growth	Blood	Positive	2025
782	Lao PDR	Lao PDR	SM782	Serum	2023	Healthy	No growth	Blood	Negative	2025
783	Lao PDR	Lao PDR	SM783	Serum	2023	Healthy	No growth	Blood	Negative	2025
784	Lao PDR	Lao PDR	SM784	Serum	2023	Healthy	No growth	Blood	Negative	2025
785	Lao PDR	Lao PDR	SM785	Serum	2023	Healthy	No growth	Blood	Negative	2025
786	Lao PDR	Lao PDR	SM786	Serum	2023	Healthy	No growth	Blood	Negative	2025
787	Lao PDR	Lao PDR	SM787	Serum	2023	Healthy	No growth	Blood	Positive	2025
788	Lao PDR	Lao PDR	SM788	Serum	2023	Healthy	No growth	Blood	Positive	2025
789	Lao PDR	Lao PDR	SM789	Serum	2023	Healthy	No growth	Blood	Positive	2025
790	Lao PDR	Lao PDR	SM790	Serum	2023	Healthy	No growth	Blood	Negative	2025
791	Lao PDR	Lao PDR	SM791	Serum	2023	Healthy	No growth	Blood	Negative	2025
792	Lao PDR	Lao PDR	SM792	Serum	2023	Healthy	No growth	Blood	Negative	2025
793	Lao PDR	Lao PDR	SM793	Serum	2023	Healthy	No growth	Blood	Negative	2025
794	Lao PDR	Lao PDR	SM794	Serum	2023	Healthy	No growth	Blood	Negative	2025
795	Lao PDR	Lao PDR	SM795	Serum	2023	Healthy	No growth	Blood	Negative	2025
796	Lao PDR	Lao PDR	SM796	Serum	2023	Healthy	No growth	Blood	Positive	2025
797	Lao PDR	Lao PDR	SM797	Serum	2023	Healthy	No growth	Blood	Negative	2025
798	Lao PDR	Lao PDR	SM798	Serum	2023	Healthy	No growth	Blood	Negative	2025
799	Lao PDR	Lao PDR	SM799	Serum	2023	Healthy	No growth	Blood	Negative	2025
800	Lao PDR	Lao PDR	SM800	Serum	2023	Healthy	No growth	Blood	Negative	2025
801	Lao PDR	Lao PDR	SM801	Serum	2023	Healthy	No growth	Blood	Negative	2025
802	Lao PDR	Lao PDR	SM802	Serum	2023	Healthy	No growth	Blood	Negative	2025
803	Lao PDR	Lao PDR	SM803	Serum	2023	Healthy	No growth	Blood	Negative	2025
804	Lao PDR	Lao PDR	SM804	Serum	2023	Healthy	No growth	Blood	Negative	2025
805	Lao PDR	Lao PDR	SM805	Serum	2023	Healthy	No growth	Blood	Negative	2025
806	Lao PDR	Lao PDR	SM806	Serum	2023	Healthy	No growth	Blood	Positive	2025
807	Lao PDR	Lao PDR	SM807	Serum	2023	Healthy	No growth	Blood	Negative	2025
808	Lao PDR	Lao PDR	SM808	Serum	2023	Healthy	No growth	Blood	Negative	2025
809	Lao PDR	Lao PDR	SM809	Serum	2023	Healthy	No growth	Blood	Negative	2025
810	Lao PDR	Lao PDR	SM810	Serum	2023	Healthy	No growth	Blood	Negative	2025
811	Lao PDR	Lao PDR	SM811	Serum	2023	Healthy	No growth	Blood	Negative	2025
812	Vietnam	Vietnam	SM812	Serum	2018	Melioidosis	Burkholderia pseudomallei		Positive	2025
813	Vietnam	Vietnam	SM813	Serum	2018	Melioidosis	Burkholderia pseudomallei	Blood	Negative	2025
814	Vietnam	Vietnam	SM814	Serum	2018	Melioidosis	Burkholderia pseudomallei	Blood	Positive	2025
815	Vietnam	Vietnam	SM815	Serum	2018	Melioidosis	Burkholderia pseudomallei	Blood	Positive	2025
816	Vietnam	Vietnam	SM816	Serum	2018	Melioidosis	Burkholderia pseudomallei	Pus	Positive	2025
817	Vietnam	Vietnam	SM817	Serum	2018	Melioidosis	Burkholderia pseudomallei	Blood	Positive	2025
818	Vietnam	Vietnam	SM818	Serum	2018	Melioidosis	Burkholderia pseudomallei	Blood	Negative	2025
819	Vietnam	Vietnam	SM819	Serum	2018	Melioidosis	Burkholderia pseudomallei	Urine	Positive	2025
820	Vietnam	Vietnam	SM820	Serum	2018	Melioidosis	Burkholderia pseudomallei	Blood	Negative	2025
821	Vietnam	Vietnam	SM821	Serum	2018	Melioidosis	Burkholderia pseudomallei	Blood	Positive	2025
822	Vietnam	Vietnam	SM822	Serum	2018	Melioidosis	Burkholderia pseudomallei	Blood	Positive	2025
823	Vietnam	Vietnam	SM823	Serum	2018	Melioidosis	Burkholderia pseudomallei	Pus	Positive	2025
824	Vietnam	Vietnam	SM824	Serum	2018	Melioidosis	Burkholderia pseudomallei	Blood	Positive	2025
825	Vietnam	Vietnam	SM825	Serum	2018	Melioidosis	Burkholderia pseudomallei	Blood	Positive	2025
826	Vietnam	Vietnam	SM826	Serum	2018	Melioidosis	Burkholderia pseudomallei	Blood	Positive	2025
827	Vietnam	Vietnam	SM827	Serum	2018	Melioidosis	Burkholderia pseudomallei	Pus	Positive	2025
828	Vietnam	Vietnam	SM828	Serum	2018	Melioidosis	Burkholderia pseudomallei	Blood	Positive	2025
829	Vietnam	Vietnam	SM829	Serum	2018	Melioidosis	Burkholderia pseudomallei	Fluid	Positive	2025
830	Vietnam	Vietnam	SM830	Serum	2019	Melioidosis	Burkholderia pseudomallei		Positive	2025
831	Vietnam	Vietnam	SM831	Serum	2018	Melioidosis	Burkholderia pseudomallei	Pus	Positive	2025
832	Vietnam	Vietnam	SM832	Serum	2018	Melioidosis	Burkholderia pseudomallei	Sputum	Positive	2025
833	Vietnam	Vietnam	SM833	Serum	2018	Melioidosis	Burkholderia pseudomallei	Blood	Positive	2025
834	Vietnam	Vietnam	SM834	Serum	2018	Melioidosis	Burkholderia pseudomallei	Blood	Positive	2025
835	Vietnam	Vietnam	SM835	Serum	2018	Melioidosis	Burkholderia pseudomallei	Blood	Positive	2025
836	Vietnam	Vietnam	SM836	Serum	2018	Melioidosis	Burkholderia pseudomallei	Blood	Positive	2025
837	Vietnam	Vietnam	SM837	Serum	2018	Melioidosis	Burkholderia pseudomallei	Blood	Positive	2025
838	Vietnam	Vietnam	SM838	Serum	2018	Melioidosis	Burkholderia pseudomallei	Blood	Negative	2025
839	Vietnam	Vietnam	SM839	Serum	2018	Melioidosis	Burkholderia pseudomallei	Pus	Positive	2025
840	Vietnam	Vietnam	SM840	Serum	2019	Melioidosis	Burkholderia pseudomallei	Pus	Positive	2025
841	Vietnam	Vietnam	SM841	Serum	2018	Melioidosis	Burkholderia pseudomallei	Fluid	Positive	2025
842	Vietnam	Vietnam	SM842	Serum	2018	Melioidosis	Burkholderia pseudomallei	Blood	Positive	2025
843	Vietnam	Vietnam	SM843	Serum	2018	Melioidosis	Burkholderia pseudomallei	Pus	Positive	2025
844	Vietnam	Vietnam	SM844	Serum	2020	Melioidosis	Burkholderia pseudomallei	Blood	Positive	2025
845	Vietnam	Vietnam	SM845	Serum	2020	Melioidosis	Burkholderia pseudomallei	Blood	Positive	2025
846	Vietnam	Vietnam	SM846	Serum	2020	Melioidosis	Burkholderia pseudomallei	Pus	Positive	2025
847	Vietnam	Vietnam	SM847	Serum	2020	Melioidosis	Burkholderia pseudomallei	Pus	Positive	2025
848	Vietnam	Vietnam	SM848	Serum	2020	Melioidosis	Burkholderia pseudomallei	Pus	Positive	2025
849	Vietnam	Vietnam	SM849	Serum	2024	Melioidosis	Burkholderia pseudomallei	Urine	Negative	2025
850	Vietnam	Vietnam	SM850	Serum	2020	Melioidosis	Burkholderia pseudomallei	Pus	Positive	2025
851	Vietnam	Vietnam	SM851	Serum	2020	Melioidosis	Burkholderia pseudomallei	Blood	Positive	2025
852	Vietnam	Vietnam	SM852	Serum	2020	Melioidosis	Burkholderia pseudomallei	Pus	Positive	2025
853	Vietnam	Vietnam	SM853	Serum	2020	Melioidosis	Burkholderia pseudomallei	Pus	Positive	2025
854	Vietnam	Vietnam	SM854	Serum	2020	Melioidosis	Burkholderia pseudomallei	Blood	Negative	2025
855	Vietnam	Vietnam	SM855	Serum	2020	Melioidosis	Burkholderia pseudomallei	Blood	Negative	2025
856	Vietnam	Vietnam	SM856	Serum	2020	Melioidosis	Burkholderia pseudomallei	Blood	Positive	2025
857	Vietnam	Vietnam	SM857	Serum	2020	Melioidosis	Burkholderia pseudomallei	Blood	Positive	2025
858	Vietnam	Vietnam	SM858	Serum	2020	Melioidosis	Burkholderia pseudomallei	Blood	Negative	2025
859	Vietnam	Vietnam	SM859	Serum	2020	Melioidosis	Burkholderia pseudomallei	Blood	Negative	2025
860	Vietnam	Vietnam	SM860	Serum	2020	Melioidosis	Burkholderia pseudomallei	Blood	Positive	2025
861	Vietnam	Vietnam	SM861	Serum	2019	Melioidosis	Burkholderia pseudomallei	Blood	Positive	2025
862	Vietnam	Vietnam	SM862	Serum	2019	Melioidosis	Burkholderia pseudomallei	Blood	Negative	2025
863	Vietnam	Vietnam	SM863	Serum	2019	Melioidosis	Burkholderia pseudomallei	Pus	Negative	2025
864	Vietnam	Vietnam	SM864	Serum	2019	Melioidosis	Burkholderia pseudomallei	Pus	Positive	2025
865	Vietnam	Vietnam	SM865	Serum	2019	Melioidosis	Burkholderia pseudomallei	Pus	Positive	2025
866	Vietnam	Vietnam	SM866	Serum	2019	Melioidosis	Burkholderia pseudomallei	Blood	Positive	2025
867	Vietnam	Vietnam	SM867	Serum	2020	Melioidosis	Burkholderia pseudomallei	Blood	Positive	2025
868	Vietnam	Vietnam	SM868	Serum	2020	Melioidosis	Burkholderia pseudomallei		Positive	2025
869	Vietnam	Vietnam	SM869	Serum	2020	Melioidosis	Burkholderia pseudomallei	Blood	Positive	2025
870	Vietnam	Vietnam	SM870	Serum	2020	Melioidosis	Burkholderia pseudomallei	Blood	Negative	2025
871	Vietnam	Vietnam	SM871	Serum	2020	Melioidosis	Burkholderia pseudomallei	Blood	Negative	2025
872	Vietnam	Vietnam	SM872	Serum	2020	Melioidosis	Burkholderia pseudomallei	Blood	Negative	2025
873	Vietnam	Vietnam	SM873	Serum	2020	Melioidosis	Burkholderia pseudomallei	Blood	Negative	2025
874	Vietnam	Vietnam	SM874	Serum	2020	Melioidosis	Burkholderia pseudomallei	Blood	Positive	2025
875	Vietnam	Vietnam	SM875	Serum	No data	Other infection	Klebsiella pneumoniae		Negative	2025
876	Vietnam	Vietnam	SM876	Serum	No data	Other infection	Klebsiella pneumoniae		Negative	2025
877	Vietnam	Vietnam	SM877	Serum	No data	Other infection	Sphingobacterium multivorum		Negative	2025
878	Vietnam	Vietnam	SM878	Serum	No data	Other infection	Escherichia coli		Negative	2025
879	Vietnam	Vietnam	SM879	Serum	No data	Other infection	Staphylococcus aureus		Negative	2025
880	Vietnam	Vietnam	SM880	Serum	No data	Other infection	Klebsiella pneumoniae		Negative	2025
881	Vietnam	Vietnam	SM881	Serum	No data	Other infection	Staphylococcus aureus		Negative	2025
882	Vietnam	Vietnam	SM882	Serum	No data	Other infection	Escherichia coli		Negative	2025
883	Vietnam	Vietnam	SM883	Serum	No data	Other infection	Streptococcus agalactiae		Negative	2025
884	Vietnam	Vietnam	SM884	Serum	No data	Other infection	Pseudomonas aeruginosa		Negative	2025
885	Vietnam	Vietnam	SM885	Serum	No data	Other infection	Klebsiella species		Negative	2025
886	Vietnam	Vietnam	SM886	Serum	No data	Other infection	Pseudomonas aeruginosa		Negative	2025
887	Vietnam	Vietnam	SM887	Serum	No data	Other infection	Pseudomonas species		Negative	2025
888	Vietnam	Vietnam	SM888	Serum	No data	Other infection	Acinetobacter species		Negative	2025
889	Vietnam	Vietnam	SM889	Serum	No data	Other infection	Staphylococcus aureus		Negative	2025
890	Vietnam	Vietnam	SM890	Serum	No data	Other infection	Enterococcus gallinarum		Negative	2025
891	Vietnam	Vietnam	SM891	Serum	No data	Other infection	Escherichia coli		Negative	2025
892	Vietnam	Vietnam	SM892	Serum	No data	Other infection	Enterococcus casseliflavus		Negative	2025
893	Vietnam	Vietnam	SM893	Serum	No data	Other infection	Streptococcus suis		Negative	2025
894	Vietnam	Vietnam	SM894	Serum	No data	Other infection	Escherichia coli		Negative	2025
895	Vietnam	Vietnam	SM895	Serum	No data	Other infection	Escherichia coli		Negative	2025
896	Vietnam	Vietnam	SM896	Serum	No data	Other infection	Escherichia coli		Negative	2025
897	Vietnam	Vietnam	SM897	Serum	No data	Other infection	Staphylococcus aureus		Negative	2025
898	Vietnam	Vietnam	SM898	Serum	No data	Other infection	Pseudomonas putida		Negative	2025
899	Vietnam	Vietnam	SM899	Serum	No data	Other infection	Escherichia coli		Negative	2025
900	Vietnam	Vietnam	SM900	Serum	No data	Other infection	Klebsiella pneumoniae		Negative	2025
901	Vietnam	Vietnam	SM901	Serum	No data	Other infection	Escherichia coli		Negative	2025
902	Vietnam	Vietnam	SM902	Serum	No data	Other infection	Escherichia coli		Negative	2025
903	Vietnam	Vietnam	SM903	Serum	No data	Other infection	Klebsiella pneumoniae		Negative	2025
904	Vietnam	Vietnam	SM904	Serum	No data	Other infection	Salmonella species		Negative	2025
905	Vietnam	Vietnam	SM905	Serum	No data	Other infection	Staphylococcus aureus		Negative	2025
906	Vietnam	Vietnam	SM906	Serum	No data	Other infection	Staphylococcus aureus		Negative	2025
907	Vietnam	Vietnam	SM907	Serum	No data	Other infection	Streptococcus pneumoniae		Negative	2025
908	Vietnam	Vietnam	SM908	Serum	No data	Other infection	Escherichia coli		Negative	2025
909	Vietnam	Vietnam	SM909	Serum	No data	Other infection	Escherichia coli		Negative	2025
910	Vietnam	Vietnam	SM910	Serum	No data	Other infection	Acinetobacter species		Negative	2025
911	Vietnam	Vietnam	SM911	Serum	No data	Other infection	Viridans streptococi		Negative	2025
912	Vietnam	Vietnam	SM912	Serum	No data	Other infection	Escherichia coli		Negative	2025
913	Vietnam	Vietnam	SM913	Serum	No data	Other infection	Escherichia coli		Negative	2025
914	Vietnam	Vietnam	SM914	Serum	No data	Other infection	Escherichia coli		Negative	2025
915	Vietnam	Vietnam	SM915	Serum	No data	Other infection	Escherichia coli		Negative	2025
916	Vietnam	Vietnam	SM916	Serum	No data	Other infection	Escherichia coli		Negative	2025
917	Vietnam	Vietnam	SM917	Serum	No data	Other infection	Klebsiella pneumoniae		Negative	2025
918	Vietnam	Vietnam	SM918	Serum	No data	Other infection	Klebsiella pneumoniae		Negative	2025
919	Vietnam	Vietnam	SM919	Serum	No data	Other infection	Escherichia coli		Negative	2025
920	Vietnam	Vietnam	SM920	Serum	No data	Other infection	Escherichia coli		Negative	2025
921	Vietnam	Vietnam	SM921	Serum	No data	Other infection	β-hemolytic streptococci		Negative	2025
922	Vietnam	Vietnam	SM922	Serum	No data	Other infection	Escherichia coli		Negative	2025
923	Vietnam	Vietnam	SM923	Serum	No data	Other infection	Escherichia coli		Negative	2025
924	Vietnam	Vietnam	SM924	Serum	No data	Other infection	Pseudomonas sp.		Positive	2025
925	Vietnam	Vietnam	SM925	Serum	No data	Other infection	Staphylococcus aureus		Negative	2025
926	Vietnam	Vietnam	SM926	Serum	No data	Other infection	Escherichia coli		Negative	2025
927	Vietnam	Vietnam	SM927	Serum	No data	Other infection	Staphylococcus aureus		Negative	2025
928	Vietnam	Vietnam	SM928	Serum	No data	Other infection	Escherichia coli		Negative	2025
929	Vietnam	Vietnam	SM929	Serum	No data	Other infection	Escherichia coli		Negative	2025
930	Vietnam	Vietnam	SM930	Serum	No data	Other infection	Klebsiella pneumoniae		Negative	2025
931	Vietnam	Vietnam	SM931	Serum	No data	Other infection	Escherichia coli		Negative	2025
932	Vietnam	Vietnam	SM932	Serum	No data	Other infection	Escherichia coli		Negative	2025
933	Vietnam	Vietnam	SM933	Serum	No data	Other infection	Escherichia coli		Negative	2025
934	Vietnam	Vietnam	SM934	Serum	No data	Other infection	Escherichia coli		Negative	2025
935	Vietnam	Vietnam	SM935	Serum	No data	Other infection	Escherichia coli		Negative	2025
936	Vietnam	Vietnam	SM936	Serum	No data	Other infection	Pseudomonas aeruginosa		Negative	2025
937	Vietnam	Vietnam	SM937	Serum	No data	No growth	No growth		Negative	2025
938	Vietnam	Vietnam	SM938	Serum	No data	No growth	No growth		Negative	2025
939	Vietnam	Vietnam	SM939	Serum	No data	No growth	No growth		Negative	2025
940	Vietnam	Vietnam	SM940	Serum	No data	No growth	No growth		Negative	2025
941	Vietnam	Vietnam	SM941	Serum	No data	No growth	No growth		Negative	2025
942	Vietnam	Vietnam	SM942	Serum	No data	No growth	No growth		Negative	2025
943	Vietnam	Vietnam	SM943	Serum	No data	No growth	No growth		Negative	2025
944	Vietnam	Vietnam	SM944	Serum	No data	No growth	No growth		Negative	2025
945	Vietnam	Vietnam	SM945	Serum	No data	No growth	No growth		Negative	2025
946	Vietnam	Vietnam	SM946	Serum	No data	No growth	No growth		Negative	2025
947	Vietnam	Vietnam	SM947	Serum	No data	No growth	No growth		Negative	2025
948	Vietnam	Vietnam	SM948	Serum	No data	No growth	No growth		Negative	2025
949	Vietnam	Vietnam	SM949	Serum	No data	No growth	No growth		Negative	2025
950	Vietnam	Vietnam	SM950	Serum	No data	No growth	No growth		Negative	2025
951	Vietnam	Vietnam	SM951	Serum	No data	No growth	No growth		Negative	2025
952	Vietnam	Vietnam	SM952	Serum	No data	No growth	No growth		Negative	2025
953	Vietnam	Vietnam	SM953	Serum	No data	No growth	No growth		Negative	2025
954	Vietnam	Vietnam	SM954	Serum	No data	No growth	No growth		Negative	2025
955	Vietnam	Vietnam	SM955	Serum	No data	No growth	No growth		Negative	2025
956	Vietnam	Vietnam	SM956	Serum	No data	No growth	No growth		Negative	2025
957	Vietnam	Vietnam	SM957	Serum	No data	No growth	No growth		Negative	2025
958	Vietnam	Vietnam	SM958	Serum	No data	No growth	No growth		Negative	2025
959	Vietnam	Vietnam	SM959	Serum	No data	No growth	No growth		Negative	2025
960	Vietnam	Vietnam	SM960	Serum	No data	No growth	No growth		Negative	2025
961	Vietnam	Vietnam	SM961	Serum	No data	No growth	No growth		Negative	2025
962	Vietnam	Vietnam	SM962	Serum	No data	No growth	No growth		Negative	2025
963	Vietnam	Vietnam	SM963	Serum	No data	No growth	No growth		Negative	2025
964	Vietnam	Vietnam	SM964	Serum	No data	No growth	No growth		Negative	2025
965	Vietnam	Vietnam	SM965	Serum	No data	No growth	No growth		Negative	2025
966	Vietnam	Vietnam	SM966	Serum	No data	No growth	No growth		Negative	2025
967	Vietnam	Vietnam	SM967	Serum	No data	No growth	No growth		Negative	2025
968	Vietnam	Vietnam	SM968	Serum	No data	No growth	No growth		Negative	2025
969	Vietnam	Vietnam	SM969	Serum	No data	No growth	No growth		Negative	2025
970	Vietnam	Vietnam	SM970	Serum	No data	No growth	No growth		Negative	2025
971	Vietnam	Vietnam	SM971	Serum	No data	No growth	No growth		Negative	2025
972	Vietnam	Vietnam	SM972	Serum	No data	No growth	No growth		Negative	2025
973	Vietnam	Vietnam	SM973	Serum	No data	No growth	No growth		Positive	2025
974	Vietnam	Vietnam	SM974	Serum	No data	No growth	No growth		Negative	2025
975	Vietnam	Vietnam	SM975	Serum	No data	No growth	No growth		Negative	2025
976	Vietnam	Vietnam	SM976	Serum	No data	No growth	No growth		Negative	2025
977	Vietnam	Vietnam	SM977	Serum	No data	No growth	No growth		Negative	2025
978	Vietnam	Vietnam	SM978	Serum	No data	No growth	No growth		Negative	2025
979	Vietnam	Vietnam	SM979	Serum	No data	No growth	No growth		Negative	2025
980	Vietnam	Vietnam	SM980	Serum	No data	No growth	No growth		Negative	2025
981	Vietnam	Vietnam	SM981	Serum	No data	No growth	No growth		Negative	2025
982	Vietnam	Vietnam	SM982	Serum	No data	No growth	No growth		Negative	2025
983	Vietnam	Vietnam	SM983	Serum	No data	No growth	No growth		Negative	2025
984	Vietnam	Vietnam	SM984	Serum	No data	No growth	No growth		Negative	2025
985	Vietnam	Vietnam	SM985	Serum	No data	No growth	No growth		Negative	2025
986	Vietnam	Vietnam	SM986	Serum	No data	No growth	No growth		Negative	2025
987	Vietnam	Vietnam	SM987	Serum	No data	No growth	No growth		Negative	2025
988	Vietnam	Vietnam	SM988	Serum	No data	No growth	No growth		Negative	2025
989	Vietnam	Vietnam	SM989	Serum	No data	No growth	No growth		Negative	2025
990	Vietnam	Vietnam	SM990	Serum	No data	No growth	No growth		Negative	2025
991	Vietnam	Vietnam	SM991	Serum	No data	No growth	No growth		Negative	2025
992	Vietnam	Vietnam	SM992	Serum	No data	No growth	No growth		Negative	2025
993	Vietnam	Vietnam	SM993	Serum	No data	No growth	No growth		Negative	2025
994	Vietnam	Vietnam	SM994	Serum	No data	No growth	No growth		Negative	2025
995	Vietnam	Vietnam	SM995	Serum	No data	No growth	No growth		Negative	2025
996	Vietnam	Vietnam	SM996	Serum	No data	No growth	No growth		Negative	2025
997	Malaysia	UM	SM997	Serum	2023	Melioildosis	Burkholderia pseudomallei	Blood	Positive	2024
998	Malaysia	UM	SM998	Serum	2023	Melioildosis	Burkholderia pseudomallei	Blood	Positive	2024
999	Malaysia	UM	SM999	Serum	2022	Melioildosis	Burkholderia pseudomallei	Blood	Positive	2024
1000	Malaysia	UM	SM1000	Serum	2022	Melioildosis	Burkholderia pseudomallei	Blood	Positive	2024
1001	Malaysia	UM	SM1001	Serum	2022	Melioildosis	Burkholderia pseudomallei	Blood	Positive	2024
1002	Malaysia	UM	SM1002	Serum	2021	Melioildosis	Burkholderia pseudomallei	Blood	Positive	2024
1003	Malaysia	UM	SM1003	Serum	2024	Melioildosis	Burkholderia pseudomallei	Sputum	Positive	2024
1004	Malaysia	UM	SM1004	Serum	2024	Melioildosis	Burkholderia pseudomallei	Blood	Negative	2024
1005	Malaysia	UM	SM1005	Serum	2023	Other infection	Escherichia coli	Blood	Negative	2024
1006	Malaysia	UM	SM1006	Serum	2023	Other infection	Streptococcus pneumoniae	Blood	Negative	2024
1007	Malaysia	UM	SM1007	Serum	2023	Other infection	Salmonella sp.	Blood	Negative	2024
1008	Malaysia	UM	SM1008	Serum	2023	Other infection	Enterococcus faecalis	Blood	Negative	2024
1009	Malaysia	UM	SM1009	Serum	2023	Other infection	Staphylococcus aureus	Blood	Negative	2024
1010	Malaysia	UM	SM1010	Serum	2023	Other infection	Klebsiella pneumoniae	Blood	Negative	2024
1011	Malaysia	UM	SM1011	Serum	2023	Other infection	Staphylococcus aureus	Blood	Negative	2024
1012	Malaysia	UM	SM1012	Serum	2023	Other infection	Staphylococcus aureus	Blood	Negative	2024
1013	Malaysia	UM	SM1013	Serum	2023	Other infection	Klebsiella pneumoniae	Blood	Negative	2024
1014	Malaysia	UM	SM1014	Serum	2023	Other infection	Klebsiella pneumoniae	Blood	Negative	2024
1015	Malaysia	UM	SM1015	Serum	2023	Other infection	Klebsiella pneumoniae	Blood	Negative	2024
1016	Malaysia	UM	SM1016	Serum	2023	Other infection	Klebsiella pneumoniae	Blood	Negative	2024
1017	Malaysia	UM	SM1017	Serum	2023	Other infection	Klebsiella pneumoniae	Blood	Negative	2024
1018	Malaysia	UM	SM1018	Serum	2023	Other infection	Klebsiella pneumoniae	Blood	Negative	2024
1019	Malaysia	UM	SM1019	Serum	2023	Other infection	Staphylococcus aureus	Blood	Negative	2024
1020	Malaysia	UM	SM1020	Serum	2023	Other infection	Klebsiella pneumoniae	Blood	Negative	2024
1021	Malaysia	UM	SM1021	Serum	2023	Other infection	Myco. abscessus subspp. Massiliense	Blood	Negative	2024
1022	Malaysia	UM	SM1022	Serum	2023	Other infection	Candida orthopsilosis	Blood	Negative	2024
1023	Malaysia	UM	SM1023	Serum	2023	Other infection	Citrobacter koseri	Blood	Negative	2024
1024	Malaysia	UM	SM1024	Serum	2023	Other infection	Escherichia coli	Blood	Negative	2024
1025	Malaysia	UM	SM1025	Serum	2023	Other infection	Escherichia coli	Blood	Negative	2024
1026	Malaysia	UM	SM1026	Serum	2023	Other infection	Klebsiella pneumoniae	Blood	Negative	2024
1027	Malaysia	UM	SM1027	Serum	2023	Other infection	Escherichia coli	Blood	Negative	2024
1028	Malaysia	UM	SM1028	Serum	2023	Other infection	Serratia marcescens	Blood	Negative	2024
1029	Malaysia	UM	SM1029	Serum	2023	Other infection	Escherichia coli	Blood	Negative	2024
1030	Malaysia	UM	SM1030	Serum	2023	Other infection	Klebsiella pneumoniae	Blood	Negative	2024
1031	Malaysia	UM	SM1031	Serum	2023	Other infection	Escherichia coli	Blood	Negative	2024
1032	Malaysia	UM	SM1032	Serum	2023	Other infection	Streptococcus dys. Equisimilis	Blood	Negative	2024
1033	Malaysia	UM	SM1033	Serum	2023	Other infection	Pseudomonas aeruginosa	Blood	Negative	2024
1034	Malaysia	UM	SM1034	Serum	2023	Other infection	Klebsiella pneumoniae	Blood	Negative	2024
1035	Malaysia	UM	SM1035	Serum	2023	Other infection	Salmonella enteritidis	Blood	Negative	2024
1036	Malaysia	UM	SM1036	Serum	2023	Other infection	Salmonella sp.	Blood	Negative	2024
1037	Malaysia	UM	SM1037	Serum	2023	Other infection	Escherichia coli	Blood	Negative	2024
1038	Malaysia	UM	SM1038	Serum	2023	Other infection	Staphylococcus aureus	Blood	Negative	2024
1039	Malaysia	UM	SM1039	Serum	2023	Other infection	Escherichia coli	Blood	Negative	2024
1040	Malaysia	UM	SM1040	Serum	2023	Other infection	Klebsiella pneumoniae	Blood	Negative	2024
1041	Malaysia	UM	SM1041	Serum	2023	Other infection	Klebsiella pneumoniae	Blood	Negative	2024
1042	Malaysia	UM	SM1042	Serum	2023	Other infection	Escherichia coli	Blood	Negative	2024
1043	Malaysia	UM	SM1043	Serum	2023	Other infection	Staphylococcus aureus	Blood	Negative	2024
1044	Malaysia	UM	SM1044	Serum	2023	Other infection	Salmonella enterica ssp enterica	Blood	Negative	2024
1045	Malaysia	UM	SM1045	Serum	2023	Other infection	Klebsiella pneumoniae	Blood	Negative	2024
1046	Malaysia	UM	SM1046	Serum	2023	Other infection	Escherichia coli	Blood	Negative	2024
1047	Malaysia	UM	SM1047	Serum	2023	Other infection	Klebsiella pneumoniae	Blood	Negative	2024
1048	Malaysia	UM	SM1048	Serum	2023	Other infection	Staphylococcus aureus	Blood	Negative	2024
1049	Malaysia	UM	SM1049	Serum	2023	Other infection	Klebsiella pneumoniae	Blood	Negative	2024
1050	Malaysia	UM	SM1050	Serum	2023	Other infection	Streptococcus pyogenes	Blood	Negative	2024
1051	Malaysia	UM	SM1051	Serum	2023	Other infection	Escherichia coli	Blood	Negative	2024
1052	Malaysia	UM	SM1052	Serum	2023	Other infection	Escherichia coli	Blood	Negative	2024
1053	Malaysia	UM	SM1053	Serum	2023	Other infection	Escherichia coli	Blood	Negative	2024
1054	Malaysia	UM	SM1054	Serum	2023	Other infection	Escherichia coli	Blood	Negative	2024
1055	Malaysia	UM	SM1055	Serum	2023	Other infection	Staphylococcus aureus	Blood	Negative	2024
1056	Malaysia	UM	SM1056	Serum	2023	Other infection	Enterobacter cloacae ssp cloacae	Blood	Negative	2024
1057	Malaysia	UM	SM1057	Serum	2023	Other infection	Pseudomonas aeruginosa	Blood	Negative	2024
1058	Malaysia	UM	SM1058	Serum	2023	Other infection	Staphylococcus aureus	Blood	Negative	2024
1059	Malaysia	UM	SM1059	Serum	2024	Other infection	Klebsiella pneumoniae	Blood	Negative	2024
1060	Malaysia	UM	SM1060	Serum	2024	Other infection	Staphylococcus aureus	Blood	Negative	2024
1061	Malaysia	UM	SM1061	Serum	2024	Other infection	Morganella morganii	Blood	Negative	2024
1062	Malaysia	UM	SM1062	Serum	2024	Other infection	Klebsiella pneumoniae	Blood	Negative	2024
1063	Malaysia	UM	SM1063	Serum	2024	Other infection	Salmonella typhi	Blood	Negative	2024
1064	Malaysia	UM	SM1064	Serum	2024	Other infection	Klebsiella pneumoniae	Blood	Negative	2024
1065	Malaysia	UM	SM1065	Serum	2024	Other infection	Staphylococcus aureus	Blood	Negative	2024
1066	Malaysia	UM	SM1066	Serum	2024	Other infection	Escherichia coli	Blood	Negative	2024
1067	Malaysia	UM	SM1067	Serum	2024	Other infection	Staphylococcus aureus	Blood	Negative	2024
1068	Malaysia	UM	SM1068	Serum	2024	Other infection	Klebsiella pneumoniae	Blood	Negative	2024
1069	Malaysia	UM	SM1069	Serum	2024	Other infection	Escherichia coli	Blood	Negative	2024
1070	Malaysia	UM	SM1070	Serum	2024	Other infection	Klebsiella pneumoniae	Blood	Negative	2024
1071	Malaysia	UM	SM1071	Serum	2024	Other infection	Escherichia coli	Blood	Negative	2024
1072	Malaysia	UM	SM1072	Serum	2024	Other infection	Staphylococcus aureus	Blood	Negative	2024
1073	Malaysia	UM	SM1073	Serum	2024	Other infection	Proteus mirabilis	Blood	Negative	2024
1074	Malaysia	UM	SM1074	Serum	2024	Other infection	Escherichia coli	Blood	Negative	2024
1075	Malaysia	UM	SM1075	Serum	2024	Other infection	Escherichia coli	Blood	Negative	2024
1076	Malaysia	UM	SM1076	Serum	2024	Other infection	Klebsiella pneumoniae	Blood	Positive	2024
1077	Malaysia	UM	SM1077	Serum	2024	Other infection	Staphylococcus aureus	Blood	Negative	2024
1078	Malaysia	UM	SM1078	Serum	2024	Other infection	Escherichia coli	Blood	Negative	2024
1079	Malaysia	UM	SM1079	Serum	2024	Other infection	Escherichia coli	Blood	Negative	2024
1080	Malaysia	UM	SM1080	Serum	2024	Other infection	Escherichia coli	Blood	Negative	2024
1081	Malaysia	UM	SM1081	Serum	2024	Other infection	Klebsiella pneumoniae	Blood	Negative	2024
1082	Malaysia	UM	SM1082	Serum	2024	Other infection	Klebsiella pneumoniae	Blood	Negative	2024
1083	Malaysia	UM	SM1083	Serum	2024	Other infection	Escherichia coli	Blood	Negative	2024
1084	Malaysia	UM	SM1084	Serum	2024	Other infection	Klebsiella aerogenes	Blood	Negative	2024
1085	Malaysia	UM	SM1085	Serum	2024	Other infection	Escherichia coli	Blood	Negative	2024
1086	Malaysia	UM	SM1086	Serum	2024	Other infection	Bacteroides uniformis	Blood	Negative	2024
1087	Malaysia	UM	SM1087	Serum	2024	Other infection	Bacteroides fragilis	Blood	Negative	2024
1088	Malaysia	UM	SM1088	Serum	2024	Other infection	Klebsiella oxytoca	Blood	Negative	2024
1089	Malaysia	UM	SM1089	Serum	2024	Other infection	Staphylococcus aureus	Blood	Negative	2024
1090	Malaysia	UM	SM1090	Serum	2024	Other infection	Escherichia coli	Blood	Negative	2024
1091	Malaysia	UM	SM1091	Serum	2024	Other infection	Escherichia coli	Blood	Negative	2024
1092	Malaysia	UM	SM1092	Serum	2024	Other infection	Klebsiella pneumoniae	Blood	Negative	2024
1093	Malaysia	UM	SM1093	Serum	2024	Other infection	Escherichia coli	Blood	Negative	2024
1094	Malaysia	UM	SM1094	Serum	2024	Other infection	Klebsiella pneumoniae	Blood	Negative	2024
1095	Malaysia	UM	SM1095	Serum	2024	Other infection	Klebsiella pneumoniae	Blood	Negative	2024
1096	Malaysia	UM	SM1096	Serum	2024	Other infection	Escherichia coli	Blood	Negative	2024
1097	Malaysia	UM	SM1097	Serum	2024	Other infection	Escherichia coli	Blood	Negative	2024
1098	Malaysia	UM	SM1098	Serum	2024	Other infection	Escherichia coli	Blood	Negative	2024
1099	Malaysia	UM	SM1099	Serum	2023	Other infection	Acinetobacter baumannii	Urine	Negative	2024
1100	Malaysia	UM	SM1100	Serum	2023	Other infection	Klebsiella pneumoniae	Blood	Negative	2024
1101	Malaysia	Sarawak	SM1101	Serum	2024	Melioildosis	Burkholderia pseudomallei	Blood	Positive	2023
1102	Malaysia	Sarawak	SM1102	Serum	2024	Melioildosis	Burkholderia pseudomallei	Blood	Positive	2024
1103	Malaysia	Sarawak	SM1103	Serum	2024	Melioildosis	Burkholderia pseudomallei	Blood	Negative	2024
1104	Malaysia	Sarawak	SM1104	Serum	2024	Melioildosis	Burkholderia pseudomallei	Blood	Positive	2024
1105	Malaysia	Sarawak	SM1105	Serum	2024	Melioildosis	Burkholderia pseudomallei	Blood	Positive	2024
1106	Malaysia	Sarawak	SM1106	Serum	No data	Other infection	Burkholderia cepacia	Blood	Negative	2024
1107	Malaysia	Sarawak	SM1107	Serum	No data	Other infection	Mycobacterium tuberculosis		Negative	2024
1108	Malaysia	Sarawak	SM1108	Serum	No data	Other infection	Leptospira interrogans		Negative	2024
1109	Malaysia	Sarawak	SM1109	Serum	No data	Other infection	Mycobacterium tuberculosis	sputum	Negative	2024
1110	Malaysia	Sarawak	SM1110	Serum	No data	Other infection	Dengue virus	Blood	Negative	2024
1111	Malaysia	Sarawak	SM1111	Serum	No data	Other infection	Mycobacterium tuberculosis	sputum	Negative	2024
1112	Malaysia	Sarawak	SM1112	Serum	No data	Other infection	Escherichia coli	Blood	Negative	2024
1113	Malaysia	Sarawak	SM1113	Serum	No data	Other infection	Escherichia coli	Blood	Negative	2024
1114	Malaysia	Sarawak	SM1114	Serum	No data	Other infection	Dengue virus (Dengue IgM)		Negative	2024
1115	Malaysia	Sarawak	SM1115	Serum	No data	Other infection	Dengue virus (Dengue IgM)		Negative	2024
1116	Malaysia	Sarawak	SM1116	Serum	No data	Other infection	Dengue virus (Dengue IgM)		Negative	2024
1117	Malaysia	Sarawak	SM1117	Serum	No data	Other infection	Leptospira interrogans		Negative	2024
1118	Malaysia	Sarawak	SM1118	Serum	No data	Other infection	Dengue virus (Dengue IgM)		Negative	2024
1119	Malaysia	Sarawak	SM1119	Serum	No data	Other infection	Dengue virus (Dengue IgM)		Negative	2024
1120	Malaysia	Sarawak	SM1120	Serum	No data	Other infection	Dengue virus (Dengue IgM)		Negative	2024
1121	Malaysia	Sarawak	SM1121	Serum	No data	Other infection	Dengue virus (Dengue IgM)		Negative	2024
1122	Malaysia	Sarawak	SM1122	Serum	No data	Other infection	Dengue virus (Dengue IgM)		Negative	2024
1123	Malaysia	Sarawak	SM1123	Serum	No data	Other infection	Mycobacterium tuberculosis		Negative	2024
1124	Malaysia	Sarawak	SM1124	Serum	No data	Other infection	Mycobacterium tuberculosis		Negative	2024
1125	Malaysia	Sarawak	SM1125	Serum	No data	Other infection	Mycobacterium tuberculosis		Negative	2024
1126	Malaysia	Sarawak	SM1126	Serum	No data	Other infection	Mycobacterium tuberculosis		Negative	2024
1127	Malaysia	Sarawak	SM1127	Serum	No data	Other infection	Mycobacterium tuberculosis		Negative	2024
1128	Malaysia	Sarawak	SM1128	Serum	No data	Other infection	Dengue virus (Dengue IgM)		Negative	2024
1129	Malaysia	Sarawak	SM1129	Serum	No data	Other infection	Mycobacterium tuberculosis		Negative	2024
1130	Malaysia	Sarawak	SM1130	Serum	No data	Other infection	Mycobacterium tuberculosis		Negative	2024
1131	Malaysia	Sarawak	SM1131	Serum	No data	Other infection	Mycobacterium tuberculosis		Negative	2024
1132	Malaysia	Sarawak	SM1132	Serum	No data	Other infection	Mycobacterium tuberculosis		Negative	2024
1133	Malaysia	Sarawak	SM1133	Serum	No data	Other infection	Mycobacterium tuberculosis		Negative	2024
1134	Malaysia	Sarawak	SM1134	Serum	No data	Other infection	Escherichia coli	blood	Negative	2024
1135	Malaysia	Sarawak	SM1135	Serum	No data	Other infection	Burkhoderia cepacia	blood	Negative	2024
1136	Malaysia	Sarawak	SM1136	Serum	No data	Other infection	Pandorea anapnoica	blood	Negative	2024
1137	Malaysia	Sarawak	SM1137	Serum	No data	Other infection	Escherichia coli	blood	Negative	2024
1138	Malaysia	Sarawak	SM1138	Serum	No data	Other infection	Salmonella sp.	blood	Negative	2024
1139	Malaysia	Sarawak	SM1139	Serum	No data	Other infection	Proteus mirabilis	blood	Positive	2024
1140	Malaysia	Sarawak	SM1140	Serum	No data	Other infection	Mycobacterium tuberculosis	blood	Negative	2024
1141	Malaysia	Sarawak	SM1141	Serum	No data	Other infection	Kleibsiella pneumonia bacteremia	blood	Negative	2024
1142	Malaysia	Sarawak	SM1142	Serum	No data	Other infection	Dengue virus (Dengue IgM)	blood	Negative	2024
1143	Malaysia	Sarawak	SM1143	Serum	No data	Other infection	Dengue virus (Dengue IgM)	blood	Positive	2024
1144	Malaysia	Sarawak	SM1144	Serum	No data	Healthy	No growth		Negative	2024
1145	Malaysia	Sarawak	SM1145	Serum	No data	Healthy	No growth		Negative	2024
1146	Malaysia	Sarawak	SM1146	Serum	No data	Healthy	No growth	blood	Negative	2024
1147	Malaysia	Sarawak	SM1147	Serum	No data	Healthy	No growth		Negative	2024
1148	Malaysia	Sarawak	SM1148	Serum	No data	Healthy	No growth		Negative	2024
1149	Malaysia	Sarawak	SM1149	Serum	No data	Healthy	No growth		Negative	2024
1150	Malaysia	Sarawak	SM1150	Serum	No data	Healthy	No growth		Negative	2024
1151	Malaysia	Sarawak	SM1151	Serum	No data	Healthy	No growth		Negative	2024
1152	Malaysia	Sarawak	SM1152	Serum	No data	Healthy	No growth		Negative	2024
1153	Malaysia	Sarawak	SM1153	Serum	No data	Healthy	No growth		Negative	2024
1154	Malaysia	Sarawak	SM1154	Serum	No data	Healthy	No growth		Negative	2024
1155	Malaysia	Sarawak	SM1155	Serum	No data	Healthy	No growth		Negative	2024
1156	Malaysia	Sarawak	SM1156	Serum	No data	Healthy	No growth		Negative	2024
1157	Malaysia	Sarawak	SM1157	Serum	No data	Healthy	No growth		Negative	2024
1158	Malaysia	Sarawak	SM1158	Serum	No data	Healthy	No growth		Negative	2024
1159	Malaysia	Sarawak	SM1159	Serum	No data	Healthy	No growth		Negative	2024
1160	Malaysia	Sarawak	SM1160	Serum	No data	Healthy	No growth		Negative	2024
1161	Malaysia	Sarawak	SM1161	Serum	No data	Healthy	No growth		Negative	2024
1162	Malaysia	Sarawak	SM1162	Serum	No data	Healthy	No growth		Negative	2024
1163	Malaysia	Sarawak	SM1163	Serum	No data	Healthy	No growth		Negative	2024
1164	Malaysia	Sarawak	SM1164	Serum	No data	Healthy	No growth		Negative	2024
1165	Malaysia	Sarawak	SM1165	Serum	No data	Healthy	No growth		Negative	2024
1166	Malaysia	Sarawak	SM1166	Serum	No data	Healthy	No growth		Negative	2024
1167	Malaysia	Sarawak	SM1167	Serum	No data	Healthy	No growth		Negative	2024
1168	Malaysia	Sarawak	SM1168	Serum	No data	Healthy	No growth		Negative	2024
1169	Malaysia	Sarawak	SM1169	Serum	No data	Healthy	No growth		Negative	2024
1170	Malaysia	Sarawak	SM1170	Serum	No data	Healthy	No growth		Negative	2024
1171	Malaysia	Sarawak	SM1171	Serum	No data	Healthy	No growth		Negative	2024
1172	Malaysia	Sarawak	SM1172	Serum	No data	Healthy	No growth		Negative	2024
1173	Malaysia	Sarawak	SM1173	Serum	No data	Healthy	No growth		Negative	2024
1174	Malaysia	Sarawak	SM1174	Serum	No data	Healthy	No growth		Negative	2024
1175	Malaysia	Sarawak	SM1175	Serum	No data	Healthy	No growth		Negative	2024
1176	Malaysia	Sarawak	SM1176	Serum	No data	Healthy	No growth		Negative	2024
1177	Malaysia	Sarawak	SM1177	Serum	No data	Healthy	No growth		Negative	2024
1178	Malaysia	Sarawak	SM1178	Serum	No data	Healthy	No growth		Negative	2024
1179	Malaysia	Sarawak	SM1179	Serum	No data	Healthy	No growth		Negative	2024
1180	Malaysia	Sarawak	SM1180	Serum	No data	Healthy	No growth		Negative	2024
1181	Malaysia	Sarawak	SM1181	Serum	No data	Healthy	No growth		Negative	2024
1182	Malaysia	Sarawak	SM1182	Serum	No data	Healthy	No growth		Negative	2024
1183	Malaysia	Sarawak	SM1183	Serum	No data	Healthy	No growth		Negative	2024
1184	Malaysia	Sarawak	SM1184	Serum	No data	Healthy	No growth		Negative	2024
1185	Malaysia	Sarawak	SM1185	Serum	No data	Healthy	No growth		Negative	2024
1186	Malaysia	Sarawak	SM1186	Serum	No data	Healthy	No growth		Negative	2024
1187	Malaysia	Sarawak	SM1187	Serum	No data	Healthy	No growth		Negative	2024
1188	Malaysia	Sarawak	SM1188	Serum	No data	Healthy	No growth		Negative	2024
1189	Malaysia	Sarawak	SM1189	Serum	No data	Healthy	No growth		Negative	2024
1190	Malaysia	Sarawak	SM1190	Serum	No data	Healthy	No growth		Negative	2024
1191	Malaysia	Sarawak	SM1191	Serum	No data	Healthy	No growth		Negative	2024
1192	Malaysia	Sarawak	SM1192	Serum	No data	Healthy	No growth		Negative	2024
1193	Malaysia	Sarawak	SM1193	Serum	No data	Healthy	No growth		Negative	2024
1194	Malaysia	Sarawak	SM1194	Serum	No data	Healthy	No growth		Negative	2024
1195	Malaysia	Sarawak	SM1195	Serum	No data	Healthy	No growth		Negative	2024
1196	Malaysia	Sarawak	SM1196	Serum	No data	Healthy	No growth		Negative	2024
1197	Malaysia	Sarawak	SM1197	Serum	No data	Healthy	No growth		Negative	2024
1198	Malaysia	Sarawak	SM1198	Serum	No data	Healthy	No growth		Negative	2024
1199	Malaysia	Sarawak	SM1199	Serum	No data	Healthy	No growth		Negative	2024
1200	Malaysia	Sarawak	SM1200	Serum	No data	Healthy	No growth		Negative	2024
1201	Malaysia	Sarawak	SM1201	Serum	No data	Healthy	No growth		Negative	2024
1202	Malaysia	Sarawak	SM1202	Serum	No data	Healthy	No growth		Negative	2024
1203	Malaysia	Sarawak	SM1203	Serum	No data	Healthy	No growth		Negative	2024
1204	Malaysia	Sarawak	SM1204	Serum	No data	Healthy	No growth		Negative	2024
1205	Malaysia	Sarawak	SM1205	Serum	No data	Healthy	No growth		Negative	2024
1206	Malaysia	Sarawak	SM1206	Serum	No data	Healthy	No growth		Negative	2024
1207	Malaysia	Sarawak	SM1207	Serum	No data	Healthy	No growth		Negative	2024
1208	Malaysia	Sarawak	SM1208	Serum	No data	Healthy	No growth		Negative	2024
1209	Malaysia	Sarawak	SM1209	Serum	No data	Healthy	No growth		Negative	2024
1210	Malaysia	Sarawak	SM1210	Serum	No data	Healthy	No growth		Negative	2024
1211	Malaysia	Sarawak	SM1211	Serum	No data	Healthy	No growth		Negative	2024
1212	Malaysia	Sarawak	SM1212	Serum	No data	Healthy	No growth		Negative	2024
1213	Malaysia	Sarawak	SM1213	Serum	No data	Healthy	No growth		Negative	2024
1214	Malaysia	Sarawak	SM1214	Serum	No data	Healthy	No growth		Negative	2024
1215	Malaysia	Sarawak	SM1215	Serum	No data	Healthy	No growth		Negative	2024
1216	Malaysia	Sarawak	SM1216	Serum	No data	Healthy	No growth		Negative	2024
1217	Malaysia	Sarawak	SM1217	Serum	No data	Healthy	No growth		Negative	2024
1218	Malaysia	Sarawak	SM1218	Serum	No data	Healthy	No growth		Negative	2024
1219	Malaysia	Sarawak	SM1219	Serum	No data	Healthy	No growth		Negative	2024
1220	Malaysia	Sarawak	SM1220	Serum	No data	Healthy	No growth		Negative	2024
1221	Malaysia	Sarawak	SM1221	Serum	No data	Healthy	No growth		Negative	2024
1222	Malaysia	Sarawak	SM1222	Serum	No data	Healthy	No growth		Negative	2024
1223	Malaysia	IMR	SM1223	Serum	2017	Melioildosis	Burkholderia pseudomallei	Blood	Negative	2024
1224	Malaysia	IMR	SM1224	Serum	2017	Melioildosis	Burkholderia pseudomallei	Blood	Negative	2024
1225	Malaysia	IMR	SM1225	Serum	2017	Melioildosis	Burkholderia pseudomallei	Blood	Positive	2024
1226	Malaysia	IMR	SM1226	Serum	2017	Melioildosis	Burkholderia pseudomallei	Blood	Positive	2024
1227	Malaysia	IMR	SM1227	Serum	2017	Melioildosis	Burkholderia pseudomallei	Blood	Positive	2024
1228	Malaysia	IMR	SM1228	Serum	2017	Melioildosis	Burkholderia pseudomallei	Blood	Positive	2024
1229	Malaysia	IMR	SM1229	Serum	2017	Melioildosis	Burkholderia pseudomallei	Blood	Negative	2024
1230	Malaysia	IMR	SM1230	Serum	2017	Melioildosis	Burkholderia pseudomallei	Blood	Positive	2024
1231	Malaysia	IMR	SM1231	Serum	2017	Melioildosis	Burkholderia pseudomallei	Blood	Negative	2024
1232	Malaysia	IMR	SM1232	Serum	2017	Melioildosis	Burkholderia pseudomallei	Blood	Negative	2024
1233	Malaysia	IMR	SM1233	Serum	2020	Melioildosis	Burkholderia pseudomallei	Blood	Positive	2024
1234	Malaysia	IMR	SM1234	Serum	2024	Melioildosis	Burkholderia pseudomallei	Blood	Positive	2024
1235	Malaysia	IMR	SM1235	Serum	2023	Melioildosis	Burkholderia pseudomallei	Blood	Positive	2024
1236	Malaysia	IMR	SM1236	Serum	2023	Melioildosis	Burkholderia pseudomallei	Blood	Negative	2024
1237	Malaysia	IMR	SM1237	Serum	2023	Melioildosis	Burkholderia pseudomallei	Blood	Negative	2024
1238	Malaysia	IMR	SM1238	Serum	2023	Melioildosis	Burkholderia pseudomallei	Blood	Positive	2024
1239	Malaysia	IMR	SM1239	Serum	2023	Melioildosis	Burkholderia pseudomallei	Blood	Negative	2024
1240	Malaysia	IMR	SM1240	Serum	2023	Melioildosis	Burkholderia pseudomallei	Blood	Positive	2024
1241	Malaysia	IMR	SM1241	Serum	2023	Melioildosis	Burkholderia pseudomallei	Blood	Positive	2024
1242	Malaysia	IMR	SM1242	Serum	2023	Melioildosis	Burkholderia pseudomallei	Blood	Positive	2024
1243	Malaysia	IMR	SM1243	Serum	2023	Melioildosis	Burkholderia pseudomallei	Blood	Positive	2024
1244	Malaysia	IMR	SM1244	Serum	2024	Melioildosis	Burkholderia pseudomallei	Blood	Negative	2024
1245	Malaysia	IMR	SM1245	Serum	2024	Melioildosis	Burkholderia pseudomallei	Blood	Positive	2024
1246	Malaysia	IMR	SM1246	Serum	2024	Melioildosis	Burkholderia pseudomallei	Blood	Positive	2024
1247	Malaysia	IMR	SM1247	Serum	2024	Melioildosis	Burkholderia pseudomallei	Blood	Positive	2024
1248	Malaysia	IMR	SM1248	Serum	2018	Melioildosis	Burkholderia pseudomallei	Blood	Positive	2024
1249	Malaysia	IMR	SM1249	Serum	2018	Melioildosis	Burkholderia pseudomallei	Blood	Negative	2024
1250	Malaysia	IMR	SM1250	Serum	2018	Melioildosis	Burkholderia pseudomallei	Blood	Positive	2024
1251	Malaysia	IMR	SM1251	Serum	2018	Melioildosis	Burkholderia pseudomallei	Blood	Negative	2024
1252	Malaysia	IMR	SM1252	Serum	2018	Melioildosis	Burkholderia pseudomallei	Blood	Negative	2024
1253	Malaysia	IMR	SM1253	Serum	2018	Melioildosis	Burkholderia pseudomallei	Blood	Positive	2024
1254	Malaysia	IMR	SM1254	Serum	2018	Melioildosis	Burkholderia pseudomallei	Blood	Positive	2024
1255	Malaysia	IMR	SM1255	Serum	2018	Melioildosis	Burkholderia pseudomallei	Blood	Positive	2024
1256	Malaysia	IMR	SM1256	Serum	2018	Melioildosis	Burkholderia pseudomallei	Blood	Negative	2024
1257	Malaysia	IMR	SM1257	Serum	2018	Melioildosis	Burkholderia pseudomallei	Blood	Positive	2024
1258	Malaysia	IMR	SM1258	Serum	2018	Melioildosis	Burkholderia pseudomallei	Blood	Positive	2024
1259	Malaysia	IMR	SM1259	Serum	2018	Melioildosis	Burkholderia pseudomallei	Blood	Positive	2024
1260	Malaysia	IMR	SM1260	Serum	2018	Melioildosis	Burkholderia pseudomallei	Blood	Positive	2024
1261	Malaysia	IMR	SM1261	Serum	2018	Melioildosis	Burkholderia pseudomallei	Blood	Positive	2024
1262	Malaysia	IMR	SM1262	Serum	2018	Melioildosis	Burkholderia pseudomallei	Blood	Positive	2024
1263	Malaysia	IMR	SM1263	Serum	2018	Melioildosis	Burkholderia pseudomallei	Blood	Positive	2024
1264	Malaysia	IMR	SM1264	Serum	2024	Melioildosis	Burkholderia pseudomallei	Blood	Positive	2024
1265	Malaysia	IMR	SM1265	Serum	2018	Melioildosis	Burkholderia pseudomallei	Blood	Positive	2024
1266	Malaysia	IMR	SM1266	Serum	2018	Melioildosis	Burkholderia pseudomallei	Blood	Positive	2024
1267	Malaysia	IMR	SM1267	Serum	2022	Melioildosis	Burkholderia pseudomallei	Blood	Positive	2024
1268	Malaysia	IMR	SM1268	Serum	2022	Melioildosis	Burkholderia pseudomallei	Blood	Positive	2024
1269	Malaysia	IMR	SM1269	Serum	2022	Melioildosis	Burkholderia pseudomallei	Blood	Positive	2024
1270	Malaysia	IMR	SM1270	Serum	2022	Melioildosis	Burkholderia pseudomallei	Blood	Negative	2024
1271	Malaysia	IMR	SM1271	Serum	2021	Melioildosis	Burkholderia pseudomallei	Blood	Positive	2024
1272	Malaysia	IMR	SM1272	Serum	2021	Melioildosis	Burkholderia pseudomallei	Blood	Positive	2024
1273	Malaysia	IMR	SM1273	Serum	2023	Melioildosis	Burkholderia pseudomallei	Blood	Negative	2024
1274	Malaysia	IMR	SM1274	Serum	2020	Melioildosis	Burkholderia pseudomallei	Blood	Positive	2024
1275	Malaysia	IMR	SM1275	Serum	2020	Melioildosis	Burkholderia pseudomallei	Blood	Negative	2024
1276	Malaysia	IMR	SM1276	Serum	2020	Melioildosis	Burkholderia pseudomallei	Blood	Positive	2024
1277	Malaysia	IMR	SM1277	Serum	2020	Melioildosis	Burkholderia pseudomallei	Blood	Negative	2024
1278	Malaysia	IMR	SM1278	Serum	2017	Melioildosis	Burkholderia pseudomallei	Blood	Positive	2024
1279	Malaysia	IMR	SM1279	Serum	2017	Melioildosis	Burkholderia pseudomallei	Blood	Positive	2024
1280	Malaysia	IMR	SM1280	Serum	2017	Melioildosis	Burkholderia pseudomallei	Blood	Positive	2024
1281	Malaysia	IMR	SM1281	Serum	2017	Melioildosis	Burkholderia pseudomallei	Blood	Positive	2024
1282	Malaysia	IMR	SM1282	Serum	2017	Melioildosis	Burkholderia pseudomallei	Blood	Positive	2024
1283	Malaysia	IMR	SM1283	Serum	2017	Melioildosis	Burkholderia pseudomallei	Blood	Positive	2024
1284	Malaysia	IMR	SM1284	Serum	2017	Melioildosis	Burkholderia pseudomallei	Blood	Positive	2024
1285	Malaysia	IMR	SM1285	Serum	2017	Melioildosis	Burkholderia pseudomallei	Blood	Positive	2024
1286	Malaysia	IMR	SM1286	Serum	2017	Melioildosis	Burkholderia pseudomallei	Blood	Positive	2024
1287	Malaysia	IMR	SM1287	Serum	2017	Melioildosis	Burkholderia pseudomallei	Blood	Positive	2024
1288	Malaysia	IMR	SM1288	Serum	2017	Melioildosis	Burkholderia pseudomallei	Blood	Positive	2024
1289	Malaysia	IMR	SM1289	Serum	2017	Melioildosis	Burkholderia pseudomallei	Blood	Positive	2024
1290	Malaysia	IMR	SM1290	Serum	2017	Melioildosis	Burkholderia pseudomallei	Blood	Positive	2024
1291	Malaysia	IMR	SM1291	Serum	2017	Melioildosis	Burkholderia pseudomallei	Blood	Positive	2024
1292	Malaysia	IMR	SM1292	Serum	2017	Melioildosis	Burkholderia pseudomallei	Blood	Positive	2024
1293	Malaysia	IMR	SM1293	Serum	2017	Melioildosis	Burkholderia pseudomallei	Blood	Positive	2024
1294	Malaysia	IMR	SM1294	Serum	2017	Melioildosis	Burkholderia pseudomallei	Blood	Positive	2024
1295	Malaysia	IMR	SM1295	Serum	2017	Melioildosis	Burkholderia pseudomallei	Blood	Positive	2024
1296	Malaysia	IMR	SM1296	Serum	2017	Melioildosis	Burkholderia pseudomallei	Blood	Positive	2024
1297	Malaysia	IMR	SM1297	Serum	2017	Melioildosis	Burkholderia pseudomallei	Blood	Positive	2024
1298	Malaysia	IMR	SM1298	Serum	2017	Melioildosis	Burkholderia pseudomallei	Blood	Positive	2024
1299	Malaysia	IMR	SM1299	Serum	2017	Melioildosis	Burkholderia pseudomallei	Blood	Positive	2024
1300	Malaysia	IMR	SM1300	Serum	2017	Melioildosis	Burkholderia pseudomallei	Blood	Positive	2024
1301	Malaysia	IMR	SM1301	Serum	2017	Melioildosis	Burkholderia pseudomallei	Blood	Positive	2024
1302	Malaysia	IMR	SM1302	Serum	2017	Melioildosis	Burkholderia pseudomallei	Blood	Positive	2024
1303	Malaysia	IMR	SM1303	Serum	2017	Melioildosis	Burkholderia pseudomallei	Blood	Positive	2024
1304	Malaysia	IMR	SM1304	Serum	2018	Melioildosis	Burkholderia pseudomallei	Blood	Positive	2024
1305	Malaysia	IMR	SM1305	Serum	2018	Melioildosis	Burkholderia pseudomallei	Blood	Negative	2024
1306	Malaysia	IMR	SM1306	Serum	2018	Melioildosis	Burkholderia pseudomallei	Blood	Positive	2024
1307	Malaysia	IMR	SM1307	Serum	2018	Melioildosis	Burkholderia pseudomallei	Blood	Positive	2024
1308	Malaysia	IMR	SM1308	Serum	2018	Melioildosis	Burkholderia pseudomallei	Blood	Negative	2024
1309	Malaysia	IMR	SM1309	Serum	2018	Melioildosis	Burkholderia pseudomallei	Blood	Negative	2024
1310	Malaysia	IMR	SM1310	Serum	2018	Melioildosis	Burkholderia pseudomallei	Blood	Positive	2024
1311	Malaysia	IMR	SM1311	Serum	2018	Melioildosis	Burkholderia pseudomallei	Blood	Positive	2024
1312	Malaysia	IMR	SM1312	Serum	2018	Melioildosis	Burkholderia pseudomallei	Blood	Positive	2024
1313	Malaysia	IMR	SM1313	Serum	2018	Melioildosis	Burkholderia pseudomallei	Blood	Positive	2024
1314	Malaysia	IMR	SM1314	Serum	2018	Melioildosis	Burkholderia pseudomallei	Blood	Negative	2024
1315	Malaysia	IMR	SM1315	Serum	2018	Melioildosis	Burkholderia pseudomallei	Blood	Positive	2024
1316	Malaysia	IMR	SM1316	Serum	2018	Melioildosis	Burkholderia pseudomallei	Blood	Positive	2024
1317	Malaysia	IMR	SM1317	Serum	2018	Melioildosis	Burkholderia pseudomallei	Blood	Negative	2024
1318	Malaysia	IMR	SM1318	Serum	2024	Melioildosis	Burkholderia pseudomallei	Blood	Positive	2024
1319	Malaysia	IMR	SM1319	Serum	2024	Melioildosis	Burkholderia pseudomallei	Blood	Positive	2024
1320	Malaysia	IMR	SM1320	Serum	2024	Melioildosis	Burkholderia pseudomallei	Blood	Positive	2024
1321	Malaysia	IMR	SM1321	Serum	2024	Melioildosis	Burkholderia pseudomallei	Blood	Positive	2024
1322	Malaysia	IMR	SM1322	Serum	2023	Melioildosis	Burkholderia pseudomallei	Blood	Negative	2024
1323	Malaysia	IMR	SM1323	Serum	2023	Melioildosis	Burkholderia pseudomallei	Blood	Positive	2024
1324	Malaysia	IMR	SM1324	Serum	2024	Melioildosis	Burkholderia pseudomallei	Blood	Positive	2024
1325	Malaysia	IMR	SM1325	Serum	2024	Melioildosis	Burkholderia pseudomallei	Blood	Negative	2024
1326	Malaysia	IMR	SM1326	Serum	2023	Melioildosis	Burkholderia pseudomallei	Blood	Positive	2024
1327	Malaysia	IMR	SM1327	Serum	2024	Melioildosis	Burkholderia pseudomallei	Blood	Positive	2024
1328	Malaysia	IMR	SM1328	Serum	2022	Melioildosis	Burkholderia pseudomallei	Blood	Positive	2024
1329	Malaysia	IMR	SM1329	Serum	2023	Melioildosis	Burkholderia pseudomallei	Blood	Positive	2024
1330	Malaysia	IMR	SM1330	Serum	2023	Melioildosis	Burkholderia pseudomallei	Blood	Positive	2024
1331	Malaysia	IMR	SM1331	Serum	2023	Melioildosis	Burkholderia pseudomallei	Blood	Positive	2024
1332	Malaysia	IMR	SM1332	Serum	2023	Melioildosis	Burkholderia pseudomallei	Blood	Positive	2024
1333	Malaysia	IMR	SM1333	Serum	2023	Melioildosis	Burkholderia pseudomallei	Blood	Positive	2024
1334	Malaysia	IMR	SM1334	Serum	2023	Melioildosis	Burkholderia pseudomallei	Blood	Positive	2024
1335	Malaysia	IMR	SM1335	Serum	2023	Melioildosis	Burkholderia pseudomallei	Blood	Positive	2024
1336	Malaysia	IMR	SM1336	Serum	2023	Melioildosis	Burkholderia pseudomallei	Blood	Positive	2024
1337	Malaysia	IMR	SM1337	Serum	2024	Melioildosis	Burkholderia pseudomallei	Blood	Positive	2024
1338	Malaysia	IMR	SM1338	Serum	2023	Melioildosis	Burkholderia pseudomallei	Blood	Positive	2024
1339	Malaysia	IMR	SM1339	Serum	2023	Melioildosis	Burkholderia pseudomallei	Blood	Positive	2024
1340	Malaysia	IMR	SM1340	Serum	2023	Melioildosis	Burkholderia pseudomallei	Blood	Positive	2024
1341	Malaysia	IMR	SM1341	Serum	2023	Melioildosis	Burkholderia pseudomallei	Blood	Positive	2024
1342	Malaysia	IMR	SM1342	Serum	2023	Melioildosis	Burkholderia pseudomallei	Blood	Positive	2024
1343	Malaysia	IMR	SM1343	Serum	2023	Melioildosis	Burkholderia pseudomallei	Blood	Positive	2024
1344	Malaysia	IMR	SM1344	Serum	2023	Melioildosis	Burkholderia pseudomallei	Blood	Positive	2024
1345	Malaysia	IMR	SM1345	Serum	2023	Melioildosis	Burkholderia pseudomallei	Blood	Negative	2024
1346	Malaysia	IMR	SM1346	Serum	2023	Melioildosis	Burkholderia pseudomallei	Blood	Positive	2024
1347	Malaysia	IMR	SM1347	Serum	2023	Melioildosis	Burkholderia pseudomallei	Blood	Positive	2024
1348	Malaysia	IMR	SM1348	Serum	2023	Melioildosis	Burkholderia pseudomallei	Blood	Positive	2024
1349	Malaysia	IMR	SM1349	Serum	2023	Melioildosis	Burkholderia pseudomallei	Blood	Positive	2024
1350	Malaysia	IMR	SM1350	Serum	2023	Melioildosis	Burkholderia pseudomallei	Blood	Positive	2024
1351	Malaysia	IMR	SM1351	Serum	2024	Melioildosis	Burkholderia pseudomallei	Blood	Negative	2024
1352	Sri Lanka	Sri Lanka	SM1352	Serum	2024	Melioildosis	Burkholderia pseudomallei	Pus from splenic abscess	Positive	2024
1353	Sri Lanka	Sri Lanka	SM1353	Serum	2024	Melioildosis	Burkholderia pseudomallei	Pus from supraclavicular	Positive	2024
1354	Sri Lanka	Sri Lanka	SM1354	Serum	2024	Melioildosis	Burkholderia pseudomallei	Blood	Positive	2024
1355	Sri Lanka	Sri Lanka	SM1355	Serum	2024	Melioildosis	Burkholderia pseudomallei	Blood	Positive	2024
1356	Sri Lanka	Sri Lanka	SM1356	Serum	2024	Melioildosis	Burkholderia pseudomallei	Blood	Positive	2024
1357	Sri Lanka	Sri Lanka	SM1357	Serum	2024	Melioildosis	Burkholderia pseudomallei	Blood	Positive	2024
1358	Sri Lanka	Sri Lanka	SM1358	Serum	2024	Melioildosis	Burkholderia pseudomallei	Pus	Positive	2024
1359	Sri Lanka	Sri Lanka	SM1359	Serum	2024	Melioildosis	Burkholderia pseudomallei	Blood	Positive	2024
1360	Sri Lanka	Sri Lanka	SM1360	Serum	No data	Melioildosis	Burkholderia pseudomallei		Positive	2024
1361	Sri Lanka	Sri Lanka	SM1361	Serum	2024	Melioildosis	Burkholderia pseudomallei	Knee joint aspirate	Positive	2024
1362	Sri Lanka	Sri Lanka	SM1362	Serum	2023	Melioildosis	Burkholderia pseudomallei	Blood	Positive	2024
1363	Sri Lanka	Sri Lanka	SM1363	Serum	2023	Melioildosis	Burkholderia pseudomallei	Blood	Positive	2024
1364	Sri Lanka	Sri Lanka	SM1364	Serum	2024	Melioildosis	Burkholderia pseudomallei	Blood	Positive	2024
1365	Sri Lanka	Sri Lanka	SM1365	Serum	2023	Melioildosis	Burkholderia pseudomallei	Pus from neck abscess	Positive	2024
1366	Sri Lanka	Sri Lanka	SM1366	Serum	2023	Melioildosis	Burkholderia pseudomallei	Pus from wound on left fo	Positive	2024
1367	Sri Lanka	Sri Lanka	SM1367	Serum	2023	Melioildosis	Burkholderia pseudomallei	Aspiration fluid	Positive	2024
1368	Sri Lanka	Sri Lanka	SM1368	Serum	2024	Melioildosis	Burkholderia pseudomallei	Blood	Negative	2024
1369	Sri Lanka	Sri Lanka	SM1369	Serum	2023	Melioildosis	Burkholderia pseudomallei	Blood	Positive	2024
1370	Sri Lanka	Sri Lanka	SM1370	Serum	2023	Melioildosis	Burkholderia pseudomallei	Pus	Positive	2024
1371	Sri Lanka	Sri Lanka	SM1371	Serum	2023	Melioildosis	Burkholderia pseudomallei	Blood	Negative	2024
1372	Sri Lanka	Sri Lanka	SM1372	Serum	2023	Melioildosis	Burkholderia pseudomallei	Blood	Negative	2024
1373	Sri Lanka	Sri Lanka	SM1373	Serum	2023	Melioildosis	Burkholderia pseudomallei	Pus from foot abscess	Positive	2024
1374	Sri Lanka	Sri Lanka	SM1374	Serum	2023	Melioildosis	Burkholderia pseudomallei	Pus from neck abscess	Positive	2024
1375	Sri Lanka	Sri Lanka	SM1375	Serum	2023	Melioildosis	Burkholderia pseudomallei	Blood	Positive	2024
1376	Sri Lanka	Sri Lanka	SM1376	Serum	2023	Melioildosis	Burkholderia pseudomallei	Blood	Positive	2024
1377	Sri Lanka	Sri Lanka	SM1377	Serum	2023	Melioildosis	Burkholderia pseudomallei	Blood	Positive	2024
1378	Sri Lanka	Sri Lanka	SM1378	Serum	2023	Melioildosis	Burkholderia pseudomallei	Blood	Negative	2024
1379	Sri Lanka	Sri Lanka	SM1379	Serum	2023	Melioildosis	Burkholderia pseudomallei	Pus	Positive	2024
1380	Sri Lanka	Sri Lanka	SM1380	Serum	2023	Melioildosis	Burkholderia pseudomallei	Endotracheal secretion	Positive	2024
1381	Sri Lanka	Sri Lanka	SM1381	Serum	No data	Melioildosis	Burkholderia pseudomallei	Blood	Positive	2024
1382	Sri Lanka	Sri Lanka	SM1382	Serum	2023	Melioildosis	Burkholderia pseudomallei	Pus	Positive	2024
1383	Sri Lanka	Sri Lanka	SM1383	Serum	2023	Melioildosis	Burkholderia pseudomallei	Pus from liver abscess	Positive	2024
1384	Sri Lanka	Sri Lanka	SM1384	Serum	2023	Melioildosis	Burkholderia pseudomallei	Pus from neck abscess	Positive	2024
1385	Sri Lanka	Sri Lanka	SM1385	Serum	2023	Melioildosis	Burkholderia pseudomallei	Blood	Negative	2024
1386	Sri Lanka	Sri Lanka	SM1386	Serum	2023	Melioildosis	Burkholderia pseudomallei	Blood	Positive	2024
1387	Sri Lanka	Sri Lanka	SM1387	Serum	2023	Melioildosis	Burkholderia pseudomallei	Blood	Positive	2024
1388	Sri Lanka	Sri Lanka	SM1388	Serum	2023	Melioildosis	Burkholderia pseudomallei	Blood	Positive	2024
1389	Sri Lanka	Sri Lanka	SM1389	Serum	2023	Melioildosis	Burkholderia pseudomallei	Pus from neck abscess	Positive	2024
1390	Sri Lanka	Sri Lanka	SM1390	Serum	2023	Melioildosis	Burkholderia pseudomallei	Blood	Positive	2024
1391	Sri Lanka	Sri Lanka	SM1391	Serum	2023	Melioildosis	Burkholderia pseudomallei	Blood	Positive	2024
1392	Sri Lanka	Sri Lanka	SM1392	Serum	2023	Melioildosis	Burkholderia pseudomallei	Pus from neck abscess	Positive	2024
1393	Sri Lanka	Sri Lanka	SM1393	Serum	2023	Melioildosis	Burkholderia pseudomallei	Blood	Positive	2024
1394	Sri Lanka	Sri Lanka	SM1394	Serum	2024	Melioildosis	Burkholderia pseudomallei	Blood	Positive	2024
1395	Sri Lanka	Sri Lanka	SM1395	Serum	2024	Melioildosis	Burkholderia pseudomallei	Pus	Positive	2024
1396	Sri Lanka	Sri Lanka	SM1396	Serum	2024	Melioildosis	Burkholderia pseudomallei	Pus	Positive	2025
1397	Sri Lanka	Sri Lanka	SM1397	Serum	2024	Melioildosis	Burkholderia pseudomallei	Blood	Positive	2025
1398	Sri Lanka	Sri Lanka	SM1398	Serum	2024	Melioildosis	Burkholderia pseudomallei	Pus from lymph node abscess	Negative	2025
1399	Sri Lanka	Sri Lanka	SM1399	Serum	2024	Melioildosis	Burkholderia pseudomallei	Blood	Negative	2025
1400	Sri Lanka	Sri Lanka	SM1400	Serum	2024	Melioildosis	Burkholderia pseudomallei	Blood	Negative	2025
1401	Sri Lanka	Sri Lanka	SM1401	Serum	2024	Melioildosis	Burkholderia pseudomallei	Blood	Negative	2025
1402	Sri Lanka	Sri Lanka	SM1402	Serum	2024	Melioildosis	Burkholderia pseudomallei	Blood	Positive	2025
1403	Sri Lanka	Sri Lanka	SM1403	Serum	2024	Melioildosis	Burkholderia pseudomallei	Blood	Negative	2025
1404	Sri Lanka	Sri Lanka	SM1404	Serum	2024	Melioildosis	Burkholderia pseudomallei	Blood	Positive	2025
1405	Sri Lanka	Sri Lanka	SM1405	Serum	2024	Melioildosis	Burkholderia pseudomallei	Blood	Negative	2025
1406	Sri Lanka	Sri Lanka	SM1406	Serum	2024	Melioildosis	Burkholderia pseudomallei	Pus	Positive	2025
1407	Sri Lanka	Sri Lanka	SM1407	Serum	2024	Melioildosis	Burkholderia pseudomallei	Blood	Positive	2025
1408	Sri Lanka	Sri Lanka	SM1408	Serum	No data	Melioildosis	Burkholderia pseudomallei	Blood	Positive	2025
1409	Sri Lanka	Sri Lanka	SM1409	Serum	2024	Melioildosis	Burkholderia pseudomallei	Cerebrospinal fluid	Negative	2025
1410	Sri Lanka	Sri Lanka	SM1410	Serum	2024	Melioildosis	Burkholderia pseudomallei	Pleural fluid	Negative	2025
1411	Sri Lanka	Sri Lanka	SM1411	Serum	2024	Melioildosis	Burkholderia pseudomallei	Inguinal lymph node	Positive	2025
1412	Sri Lanka	Sri Lanka	SM1412	Serum	2024	Melioildosis	Burkholderia pseudomallei	Right knee joint bursa aspirate	Positive	2025
1413	Sri Lanka	Sri Lanka	SM1413	Serum	2024	Melioildosis	Burkholderia pseudomallei	Tissue from chronic wound	Negative	2025
1414	Sri Lanka	Sri Lanka	SM1414	Serum	2024	Melioildosis	Burkholderia pseudomallei	Pus from salivary abscess	Positive	2025
1415	Sri Lanka	Sri Lanka	SM1415	Serum	2024	Melioildosis	Burkholderia pseudomallei	Blood	Negative	2025
1416	Sri Lanka	Sri Lanka	SM1416	Serum	2024	Melioildosis	Burkholderia pseudomallei	Sputum	Negative	2025
1417	Sri Lanka	Sri Lanka	SM1417	Serum	2024	Melioildosis	Burkholderia pseudomallei	Blood	Positive	2025
1418	Sri Lanka	Sri Lanka	SM1418	Serum	2024	Melioildosis	Burkholderia pseudomallei	Pus from liver abscess	Positive	2025
1419	Sri Lanka	Sri Lanka	SM1419	Serum	2024	Melioildosis	Burkholderia pseudomallei	Pus from liver abscess	Positive	2025
1420	Sri Lanka	Sri Lanka	SM1420	Serum	2024	Melioildosis	Burkholderia pseudomallei	Blood	Negative	2025
1421	Sri Lanka	Sri Lanka	SM1421	Serum	2024	Melioildosis	Burkholderia pseudomallei	Blood	Negative	2025
1422	Sri Lanka	Sri Lanka	SM1422	Serum	2024	Melioildosis	Burkholderia pseudomallei	Pus from liver abscess	Positive	2025
1423	Sri Lanka	Sri Lanka	SM1423	Serum	2024	Melioildosis	Burkholderia pseudomallei	Blood	Negative	2025
1424	Sri Lanka	Sri Lanka	SM1424	Serum	2024	Melioildosis	Burkholderia pseudomallei	Pus from liver abscess	Positive	2025
1425	Sri Lanka	Sri Lanka	SM1425	Serum	2024	Melioildosis	Burkholderia pseudomallei	Pus from neck abscess	Positive	2025
1426	Sri Lanka	Sri Lanka	SM1426	Serum	No data	Other infection	Dengue NS1 (Rapid diagnostic test)		Negative	2024
1427	Sri Lanka	Sri Lanka	SM1427	Serum	No data	Other infection	Dengue NS1 (Rapid diagnostic test)		Negative	2024
1428	Sri Lanka	Sri Lanka	SM1428	Serum	No data	Other infection	Dengue NS1 (Rapid diagnostic test)		Negative	2024
1429	Sri Lanka	Sri Lanka	SM1429	Serum	No data	Other infection	Dengue NS1 (Rapid diagnostic test)		Negative	2024
1430	Sri Lanka	Sri Lanka	SM1430	Serum	No data	Other infection	Dengue NS1 (Rapid diagnostic test)		Negative	2024
1431	Sri Lanka	Sri Lanka	SM1431	Serum	No data	Other infection	Dengue NS1 (Rapid diagnostic test)		Negative	2024
1432	Sri Lanka	Sri Lanka	SM1432	Serum	No data	Other infection	Dengue NS1 (Rapid diagnostic test)		Negative	2024
1433	Sri Lanka	Sri Lanka	SM1433	Serum	No data	Other infection	Dengue NS1 (Rapid diagnostic test)		Negative	2024
1434	Sri Lanka	Sri Lanka	SM1434	Serum	No data	Other infection	Dengue NS1 (Rapid diagnostic test)		Negative	2024
1435	Sri Lanka	Sri Lanka	SM1435	Serum	No data	Other infection	Dengue NS1 (Rapid diagnostic test)		Negative	2024
1436	Sri Lanka	Sri Lanka	SM1436	Serum	No data	Other infection	Dengue NS1 (Rapid diagnostic test)		Negative	2024
1437	Sri Lanka	Sri Lanka	SM1437	Serum	No data	Other infection	Dengue NS1 (Rapid diagnostic test)		Negative	2024
1438	Sri Lanka	Sri Lanka	SM1438	Serum	No data	Other infection	Dengue NS1 (Rapid diagnostic test)		Negative	2024
1439	Sri Lanka	Sri Lanka	SM1439	Serum	No data	Other infection	Dengue NS1 (Rapid diagnostic test)		Negative	2024
1440	Sri Lanka	Sri Lanka	SM1440	Serum	No data	Other infection	Dengue NS1 (Rapid diagnostic test)		Negative	2024
1441	Sri Lanka	Sri Lanka	SM1441	Serum	No data	Other infection	Dengue NS1 (Rapid diagnostic test)		Negative	2024
1442	Sri Lanka	Sri Lanka	SM1442	Serum	No data	Other infection	Dengue NS1 (Rapid diagnostic test)		Negative	2024
1443	Sri Lanka	Sri Lanka	SM1443	Serum	No data	Other infection	Dengue NS1 (Rapid diagnostic test)		Negative	2024
1444	Sri Lanka	Sri Lanka	SM1444	Serum	No data	Other infection	Dengue NS1 (Rapid diagnostic test)		Negative	2024
1445	Sri Lanka	Sri Lanka	SM1445	Serum	No data	Other infection	Dengue NS1 (Rapid diagnostic test)		Negative	2024
1446	Sri Lanka	Sri Lanka	SM1446	Serum	No data	Other infection	Dengue NS1 (Rapid diagnostic test)		Negative	2024
1447	Sri Lanka	Sri Lanka	SM1447	Serum	No data	Other infection	Dengue NS1 (Rapid diagnostic test)		Negative	2024
1448	Sri Lanka	Sri Lanka	SM1448	Serum	No data	Other infection	Dengue NS1 (Rapid diagnostic test)		Negative	2024
1449	Sri Lanka	Sri Lanka	SM1449	Serum	No data	Other infection	Dengue NS1 (Rapid diagnostic test)		Negative	2024
1450	Sri Lanka	Sri Lanka	SM1450	Serum	No data	Other infection	Dengue NS1 (Rapid diagnostic test)		Negative	2024
1451	Sri Lanka	Sri Lanka	SM1451	Serum	No data	Other infection	Dengue NS1 (Rapid diagnostic test)		Negative	2024
1452	Sri Lanka	Sri Lanka	SM1452	Serum	No data	Other infection	Dengue NS1 (Rapid diagnostic test)		Negative	2024
1453	Sri Lanka	Sri Lanka	SM1453	Serum	No data	Other infection	Dengue NS1 (Rapid diagnostic test)		Negative	2024
1454	Sri Lanka	Sri Lanka	SM1454	Serum	No data	Other infection	Dengue NS1 (Rapid diagnostic test)		Negative	2024
1455	Sri Lanka	Sri Lanka	SM1455	Serum	No data	Other infection	Dengue NS1 (Rapid diagnostic test)		Negative	2024
1456	Sri Lanka	Sri Lanka	SM1456	Serum	No data	Other infection	Dengue NS1 (Rapid diagnostic test)		Negative	2024
1457	Sri Lanka	Sri Lanka	SM1457	Serum	No data	Other infection	Dengue NS1 (Rapid diagnostic test)		Negative	2024
1458	Sri Lanka	Sri Lanka	SM1458	Serum	No data	Other infection	Dengue NS1 (Rapid diagnostic test)		Negative	2024
1459	Sri Lanka	Sri Lanka	SM1459	Serum	No data	Other infection	Dengue NS1 (Rapid diagnostic test)		Negative	2024
1460	Sri Lanka	Sri Lanka	SM1460	Serum	No data	Other infection	Dengue NS1 (Rapid diagnostic test)		Negative	2024
1461	Sri Lanka	Sri Lanka	SM1461	Serum	No data	Other infection	Dengue NS1 (Rapid diagnostic test)		Negative	2024
1462	Sri Lanka	Sri Lanka	SM1462	Serum	No data	Other infection	Dengue NS1 (Rapid diagnostic test)		Negative	2024
1463	Sri Lanka	Sri Lanka	SM1463	Serum	No data	Other infection	Dengue NS1 (Rapid diagnostic test)		Negative	2024
1464	Sri Lanka	Sri Lanka	SM1464	Serum	No data	Other infection	Dengue NS1 (Rapid diagnostic test)		Negative	2024
1465	Sri Lanka	Sri Lanka	SM1465	Serum	No data	Other infection	Dengue NS1 (Rapid diagnostic test)		Negative	2024
1466	Sri Lanka	Sri Lanka	SM1466	Serum	No data	Other infection	Dengue NS1 (Rapid diagnostic test)		Negative	2024
1467	Sri Lanka	Sri Lanka	SM1467	Serum	No data	Other infection	Dengue NS1 (Rapid diagnostic test)		Negative	2024
1468	Sri Lanka	Sri Lanka	SM1468	Serum	No data	Other infection	Dengue NS1 (Rapid diagnostic test)		Negative	2024
1469	Sri Lanka	Sri Lanka	SM1469	Serum	No data	Other infection	Dengue NS1 (Rapid diagnostic test)		Negative	2024
1470	Sri Lanka	Sri Lanka	SM1470	Serum	No data	Other infection	Dengue NS1 (Rapid diagnostic test)		Negative	2024
1471	Sri Lanka	Sri Lanka	SM1471	Serum	No data	Other infection	Dengue NS1 (Rapid diagnostic test)		Negative	2024
1472	Sri Lanka	Sri Lanka	SM1472	Serum	No data	Other infection	Dengue NS1 (Rapid diagnostic test)		Negative	2024
1473	Sri Lanka	Sri Lanka	SM1473	Serum	No data	Other infection	Dengue NS1 (Rapid diagnostic test)		Negative	2024
1474	Sri Lanka	Sri Lanka	SM1474	Serum	No data	Other infection	Dengue NS1 (Rapid diagnostic test)		Negative	2024
1475	Sri Lanka	Sri Lanka	SM1475	Serum	No data	Other infection	Dengue NS1 (Rapid diagnostic test)		Negative	2024
1476	Sri Lanka	Sri Lanka	SM1476	Serum	No data	Other infection	Dengue NS1 (Rapid diagnostic test)		Negative	2024
1477	Sri Lanka	Sri Lanka	SM1477	Serum	No data	Other infection	Dengue NS1 (Rapid diagnostic test)		Negative	2024
1478	Sri Lanka	Sri Lanka	SM1478	Serum	No data	Other infection	Dengue NS1 (Rapid diagnostic test)		Negative	2024
1479	Sri Lanka	Sri Lanka	SM1479	Serum	No data	Other infection	Dengue NS1 (Rapid diagnostic test)		Negative	2024
1480	Sri Lanka	Sri Lanka	SM1480	Serum	No data	Other infection	Dengue NS1 (Rapid diagnostic test)		Negative	2024
1481	Sri Lanka	Sri Lanka	SM1481	Serum	No data	Other infection	Dengue NS1 (Rapid diagnostic test)		Negative	2024
1482	Sri Lanka	Sri Lanka	SM1482	Serum	No data	Other infection	Dengue NS1 (Rapid diagnostic test)		Negative	2024
1483	Sri Lanka	Sri Lanka	SM1483	Serum	No data	Other infection	Dengue NS1 (Rapid diagnostic test)		Negative	2024
1484	Sri Lanka	Sri Lanka	SM1484	Serum	No data	Other infection	Dengue NS1 (Rapid diagnostic test)		Negative	2024
1485	Sri Lanka	Sri Lanka	SM1485	Serum	No data	Other infection	Dengue NS1 (Rapid diagnostic test)		Negative	2024
1486	Sri Lanka	Sri Lanka	SM1486	Serum	No data	Other infection	Dengue NS1 (Rapid diagnostic test)		Negative	2024
1487	Sri Lanka	Sri Lanka	SM1487	Serum	No data	Other infection	Dengue NS1 (Rapid diagnostic test)		Negative	2024
1488	Sri Lanka	Sri Lanka	SM1488	Serum	No data	Other infection	Dengue NS1 (Rapid diagnostic test)		Negative	2024
1489	Sri Lanka	Sri Lanka	SM1489	Serum	No data	Other infection	Dengue NS1 (Rapid diagnostic test)		Negative	2024
1490	Sri Lanka	Sri Lanka	SM1490	Serum	No data	Other infection	Dengue NS1 (Rapid diagnostic test)		Negative	2024
1491	Sri Lanka	Sri Lanka	SM1491	Serum	No data	Other infection	Dengue NS1 (Rapid diagnostic test)		Negative	2024
1492	Sri Lanka	Sri Lanka	SM1492	Serum	No data	Other infection	Dengue NS1 (Rapid diagnostic test)		Negative	2024
1493	Sri Lanka	Sri Lanka	SM1493	Serum	No data	Other infection	Dengue NS1 (Rapid diagnostic test)		Negative	2024
1494	Sri Lanka	Sri Lanka	SM1494	Serum	No data	Other infection	Dengue NS1 (Rapid diagnostic test)		Negative	2024
1495	Sri Lanka	Sri Lanka	SM1495	Serum	No data	Other infection	Dengue NS1 (Rapid diagnostic test)		Negative	2024
1496	Sri Lanka	Sri Lanka	SM1496	Serum	No data	Other infection	Dengue NS1 (Rapid diagnostic test)		Negative	2024
1497	Sri Lanka	Sri Lanka	SM1497	Serum	No data	Other infection	Dengue NS1 (Rapid diagnostic test)		Negative	2024
1498	Sri Lanka	Sri Lanka	SM1498	Serum	No data	Other infection	Dengue NS1 (Rapid diagnostic test)		Negative	2024
1499	Sri Lanka	Sri Lanka	SM1499	Serum	No data	Other infection	Dengue NS1 (Rapid diagnostic test)		Negative	2024
1500	Sri Lanka	Sri Lanka	SM1500	Serum	No data	Other infection	Dengue NS1 (Rapid diagnostic test)		Negative	2024
1501	Sri Lanka	Sri Lanka	SM1501	Serum	No data	Other infection	Dengue NS1 (Rapid diagnostic test)		Negative	2024
1502	Sri Lanka	Sri Lanka	SM1502	Serum	No data	Other infection	Dengue NS1 (Rapid diagnostic test)		Negative	2024
1503	Sri Lanka	Sri Lanka	SM1503	Serum	No data	Other infection	Dengue NS1 (Rapid diagnostic test)		Negative	2024
1504	Sri Lanka	Sri Lanka	SM1504	Serum	No data	Other infection	Dengue NS1 (Rapid diagnostic test)		Negative	2024
1505	Sri Lanka	Sri Lanka	SM1505	Serum	No data	Other infection	Dengue NS1 (Rapid diagnostic test)		Negative	2024
1506	Sri Lanka	Sri Lanka	SM1506	Serum	No data	Healthy	No growth		Negative	2024
1507	Sri Lanka	Sri Lanka	SM1507	Serum	No data	Healthy	No growth		Negative	2024
1508	Sri Lanka	Sri Lanka	SM1508	Serum	No data	Healthy	No growth		Negative	2024
1509	Sri Lanka	Sri Lanka	SM1509	Serum	No data	Healthy	No growth		Negative	2024
1510	Sri Lanka	Sri Lanka	SM1510	Serum	No data	Healthy	No growth		Negative	2024
1511	Sri Lanka	Sri Lanka	SM1511	Serum	No data	Healthy	No growth		Negative	2024
1512	Sri Lanka	Sri Lanka	SM1512	Serum	No data	Healthy	No growth		Negative	2024
1513	Sri Lanka	Sri Lanka	SM1513	Serum	No data	Healthy	No growth		Negative	2024
1514	Sri Lanka	Sri Lanka	SM1514	Serum	No data	Healthy	No growth		Negative	2024
1515	Sri Lanka	Sri Lanka	SM1515	Serum	No data	Healthy	No growth		Negative	2024
1516	Sri Lanka	Sri Lanka	SM1516	Serum	No data	Healthy	No growth		Negative	2024
1517	Sri Lanka	Sri Lanka	SM1517	Serum	No data	Healthy	No growth		Negative	2024
1518	Sri Lanka	Sri Lanka	SM1518	Serum	No data	Healthy	No growth		Negative	2024
1519	Sri Lanka	Sri Lanka	SM1519	Serum	No data	Healthy	No growth		Negative	2024
1520	Sri Lanka	Sri Lanka	SM1520	Serum	No data	Healthy	No growth		Negative	2024
1521	Sri Lanka	Sri Lanka	SM1521	Serum	No data	Healthy	No growth		Negative	2024
1522	Sri Lanka	Sri Lanka	SM1522	Serum	No data	Healthy	No growth		Negative	2024
1523	Sri Lanka	Sri Lanka	SM1523	Serum	No data	Healthy	No growth		Negative	2024
1524	Sri Lanka	Sri Lanka	SM1524	Serum	No data	Healthy	No growth		Negative	2024
1525	Sri Lanka	Sri Lanka	SM1525	Serum	No data	Healthy	No growth		Negative	2024
1526	Sri Lanka	Sri Lanka	SM1526	Serum	No data	Healthy	No growth		Negative	2024
1527	Sri Lanka	Sri Lanka	SM1527	Serum	No data	Healthy	No growth		Negative	2024
1528	Sri Lanka	Sri Lanka	SM1528	Serum	No data	Healthy	No growth		Negative	2024
1529	Sri Lanka	Sri Lanka	SM1529	Serum	No data	Healthy	No growth		Negative	2024
1530	Sri Lanka	Sri Lanka	SM1530	Serum	No data	Healthy	No growth		Negative	2024
1531	Sri Lanka	Sri Lanka	SM1531	Serum	No data	Healthy	No growth		Negative	2024
1532	Sri Lanka	Sri Lanka	SM1532	Serum	No data	Healthy	No growth		Negative	2024
1533	Sri Lanka	Sri Lanka	SM1533	Serum	No data	Healthy	No growth		Negative	2024
1534	Sri Lanka	Sri Lanka	SM1534	Serum	No data	Healthy	No growth		Negative	2024
1535	Sri Lanka	Sri Lanka	SM1535	Serum	No data	Healthy	No growth		Negative	2024
1536	Sri Lanka	Sri Lanka	SM1536	Serum	No data	Healthy	No growth		Negative	2024
1537	Sri Lanka	Sri Lanka	SM1537	Serum	No data	Healthy	No growth		Negative	2024
1538	Sri Lanka	Sri Lanka	SM1538	Serum	No data	Healthy	No growth		Negative	2024
1539	Sri Lanka	Sri Lanka	SM1539	Serum	No data	Healthy	No growth		Negative	2024
1540	Sri Lanka	Sri Lanka	SM1540	Serum	No data	Healthy	No growth		Negative	2024
1541	Sri Lanka	Sri Lanka	SM1541	Serum	No data	Healthy	No growth		Negative	2024
1542	Sri Lanka	Sri Lanka	SM1542	Serum	No data	Healthy	No growth		Negative	2024
1543	Sri Lanka	Sri Lanka	SM1543	Serum	No data	Healthy	No growth		Negative	2024
1544	Sri Lanka	Sri Lanka	SM1544	Serum	No data	Healthy	No growth		Negative	2024
1545	Sri Lanka	Sri Lanka	SM1545	Serum	No data	Healthy	No growth		Negative	2024
1546	Sri Lanka	Sri Lanka	SM1546	Serum	No data	Healthy	No growth		Negative	2024
1547	Sri Lanka	Sri Lanka	SM1547	Serum	No data	Healthy	No growth		Negative	2024
1548	Sri Lanka	Sri Lanka	SM1548	Serum	No data	Healthy	No growth		Negative	2024
1549	Sri Lanka	Sri Lanka	SM1549	Serum	No data	Healthy	No growth		Negative	2024
1550	Sri Lanka	Sri Lanka	SM1550	Serum	No data	Healthy	No growth		Negative	2024
1551	Sri Lanka	Sri Lanka	SM1551	Serum	No data	Healthy	No growth		Negative	2024
1552	Sri Lanka	Sri Lanka	SM1552	Serum	No data	Healthy	No growth		Negative	2024
1553	Sri Lanka	Sri Lanka	SM1553	Serum	No data	Healthy	No growth		Negative	2024
1554	Sri Lanka	Sri Lanka	SM1554	Serum	No data	Healthy	No growth		Negative	2024
1555	Sri Lanka	Sri Lanka	SM1555	Serum	No data	Healthy	No growth		Negative	2024
1556	Sri Lanka	Sri Lanka	SM1556	Serum	No data	Healthy	No growth		Negative	2024
1557	Sri Lanka	Sri Lanka	SM1557	Serum	No data	Healthy	No growth		Negative	2024
1558	Sri Lanka	Sri Lanka	SM1558	Serum	No data	Healthy	No growth		Negative	2024
1559	Sri Lanka	Sri Lanka	SM1559	Serum	No data	Healthy	No growth		Negative	2024
1560	Sri Lanka	Sri Lanka	SM1560	Serum	No data	Healthy	No growth		Negative	2024
1561	Sri Lanka	Sri Lanka	SM1561	Serum	No data	Healthy	No growth		Negative	2024
1562	Sri Lanka	Sri Lanka	SM1562	Serum	No data	Healthy	No growth		Negative	2024
1563	Sri Lanka	Sri Lanka	SM1563	Serum	No data	Healthy	No growth		Negative	2024
1564	Sri Lanka	Sri Lanka	SM1564	Serum	No data	Healthy	No growth		Negative	2024
1565	Sri Lanka	Sri Lanka	SM1565	Serum	No data	Healthy	No growth		Negative	2024
1566	Sri Lanka	Sri Lanka	SM1566	Serum	No data	Healthy	No growth		Negative	2024
1567	Sri Lanka	Sri Lanka	SM1567	Serum	No data	Healthy	No growth		Negative	2024
1568	Sri Lanka	Sri Lanka	SM1568	Serum	No data	Healthy	No growth		Negative	2024
1569	Sri Lanka	Sri Lanka	SM1569	Serum	No data	Healthy	No growth		Negative	2024
1570	Sri Lanka	Sri Lanka	SM1570	Serum	No data	Healthy	No growth		Negative	2024
1571	Sri Lanka	Sri Lanka	SM1571	Serum	No data	Healthy	No growth		Negative	2024
1572	Sri Lanka	Sri Lanka	SM1572	Serum	No data	Healthy	No growth		Negative	2024
1573	Sri Lanka	Sri Lanka	SM1573	Serum	No data	Healthy	No growth		Negative	2024
1574	Sri Lanka	Sri Lanka	SM1574	Serum	No data	Healthy	No growth		Negative	2024
1575	Sri Lanka	Sri Lanka	SM1575	Serum	No data	Healthy	No growth		Negative	2024
1576	Sri Lanka	Sri Lanka	SM1576	Serum	No data	Healthy	No growth		Negative	2024
1577	Sri Lanka	Sri Lanka	SM1577	Serum	No data	Healthy	No growth		Negative	2024
1578	Sri Lanka	Sri Lanka	SM1578	Serum	No data	Healthy	No growth		Negative	2024
1579	Sri Lanka	Sri Lanka	SM1579	Serum	No data	Healthy	No growth		Negative	2024
1580	Sri Lanka	Sri Lanka	SM1580	Serum	No data	Healthy	No growth		Negative	2024
1581	Sri Lanka	Sri Lanka	SM1581	Serum	No data	Healthy	No growth		Negative	2024
1582	Sri Lanka	Sri Lanka	SM1582	Serum	No data	Healthy	No growth		Negative	2024
1583	Sri Lanka	Sri Lanka	SM1583	Serum	No data	Healthy	No growth		Negative	2024
1584	Sri Lanka	Sri Lanka	SM1584	Serum	No data	Healthy	No growth		Negative	2024
1585	Sri Lanka	Sri Lanka	SM1585	Serum	No data	Healthy	No growth		Negative	2024
1586	Sri Lanka	Sri Lanka	SM1586	Serum	No data	Healthy	No growth		Negative	2024
1587	Sri Lanka	Sri Lanka	SM1587	Serum	No data	Healthy	No growth		Negative	2024
1588	Sri Lanka	Sri Lanka	SM1588	Serum	No data	Healthy	No growth		Negative	2024
1589	Sri Lanka	Sri Lanka	SM1589	Serum	No data	Healthy	No growth		Negative	2024
1590	Sri Lanka	Sri Lanka	SM1590	Serum	No data	Healthy	No growth		Negative	2024
1591	Sri Lanka	Sri Lanka	SM1591	Serum	No data	Healthy	No growth		Negative	2024
1592	Sri Lanka	Sri Lanka	SM1592	Serum	No data	Healthy	No growth		Negative	2024
1593	Sri Lanka	Sri Lanka	SM1593	Serum	No data	Healthy	No growth		Negative	2024
1594	Sri Lanka	Sri Lanka	SM1594	Serum	No data	Healthy	No growth		Negative	2024
1595	Sri Lanka	Sri Lanka	SM1595	Serum	No data	Healthy	No growth		Negative	2024
1596	Sri Lanka	Sri Lanka	SM1596	Serum	No data	Healthy	No growth		Negative	2024
1597	Sri Lanka	Sri Lanka	SM1597	Serum	No data	Healthy	No growth		Negative	2024
1598	Sri Lanka	Sri Lanka	SM1598	Serum	No data	Healthy	No growth		Negative	2024
1599	Sri Lanka	Sri Lanka	SM1599	Serum	No data	Healthy	No growth		Negative	2024
1600	Sri Lanka	Sri Lanka	SM1600	Serum	No data	Healthy	No growth		Negative	2024
1601	Sri Lanka	Sri Lanka	SM1601	Serum	No data	Healthy	No growth		Negative	2024
1602	Sri Lanka	Sri Lanka	SM1602	Serum	No data	Healthy	No growth		Negative	2024
1603	Sri Lanka	Sri Lanka	SM1603	Serum	No data	Healthy	No growth		Negative	2024
1604	Sri Lanka	Sri Lanka	SM1604	Serum	No data	Healthy	No growth		Negative	2024
1605	Sri Lanka	Sri Lanka	SM1605	Serum	No data	Healthy	No growth		Negative	2024
1606	Cambodia	Cambodia	SM1606	Serum	2023	Melioidosis	Burkholderia pseudomallei	Blood	Positive	2024
1607	Cambodia	Cambodia	SM1607	Serum	2023	Melioidosis	Burkholderia pseudomallei	Blood	Positive	2024
1608	Cambodia	Cambodia	SM1608	Serum	2023	Melioidosis	Burkholderia pseudomallei	Blood	Positive	2024
1609	Cambodia	Cambodia	SM1609	Serum	2023	Melioidosis	Burkholderia pseudomallei	Blood	Positive	2024
1610	Cambodia	Cambodia	SM1610	Serum	2023	Melioidosis	Burkholderia pseudomallei	Blood	Positive	2024
1611	Cambodia	Cambodia	SM1611	Serum	2023	Melioidosis	Burkholderia pseudomallei	Sputum	Positive	2024
1612	Cambodia	Cambodia	SM1612	Serum	2023	Melioidosis	Burkholderia pseudomallei	Blood	Positive	2024
1613	Cambodia	Cambodia	SM1613	Serum	2023	Melioidosis	Burkholderia pseudomallei	Sputum	Positive	2024
1614	Cambodia	Cambodia	SM1614	Serum	2023	Melioidosis	Burkholderia pseudomallei	Pus	Positive	2024
1615	Cambodia	Cambodia	SM1615	Serum	2023	Melioidosis	Burkholderia pseudomallei	Pus	Positive	2024
1616	Cambodia	Cambodia	SM1616	Serum	2023	Melioidosis	Burkholderia pseudomallei	Sputum	Positive	2024
1617	Cambodia	Cambodia	SM1617	Serum	2023	Melioidosis	Burkholderia pseudomallei	Blood	Positive	2024
1618	Cambodia	Cambodia	SM1618	Serum	2022	Melioidosis	Burkholderia pseudomallei	Blood	Positive	2024
1619	Cambodia	Cambodia	SM1619	Serum	2022	Melioidosis	Burkholderia pseudomallei	Blood	Positive	2024
1620	Cambodia	Cambodia	SM1620	Serum	2022	Melioidosis	Burkholderia pseudomallei	Blood	Positive	2024
1621	Cambodia	Cambodia	SM1621	Serum	2022	Melioidosis	Burkholderia pseudomallei	Blood	Positive	2024
1622	Cambodia	Cambodia	SM1622	Serum	2022	Melioidosis	Burkholderia pseudomallei	Blood	Positive	2024
1623	Cambodia	Cambodia	SM1623	Serum	2024	Melioidosis	Burkholderia pseudomallei	Pus	Positive	2024
1624	Cambodia	Cambodia	SM1624	Serum	2023	Melioidosis	Burkholderia pseudomallei	Blood	Negative	2024
1625	Cambodia	Cambodia	SM1625	Serum	2024	Melioidosis	Burkholderia pseudomallei	Blood	Positive	2024
1626	Cambodia	Cambodia	SM1626	Serum	2022	Melioidosis	Burkholderia pseudomallei	Blood	Negative	2024
1627	Cambodia	Cambodia	SM1627	Serum	2023	Melioidosis	Burkholderia pseudomallei	Blood	Positive	2024
1628	Cambodia	Cambodia	SM1628	Serum	2023	Melioidosis	Burkholderia pseudomallei	Pus	Positive	2024
1629	Cambodia	Cambodia	SM1629	Serum	2023	Melioidosis	Burkholderia pseudomallei	Pus	Positive	2024
1630	Cambodia	Cambodia	SM1630	Serum	2023	Melioidosis	Burkholderia pseudomallei	Blood	Positive	2024
1631	Cambodia	Cambodia	SM1631	Serum	2024	Melioidosis	Burkholderia pseudomallei	Pus	Negative	2024
1632	Cambodia	Cambodia	SM1632	Serum	2024	Melioidosis	Burkholderia pseudomallei	Pus	Positive	2024
1633	Cambodia	Cambodia	SM1633	Serum	2024	Melioidosis	Burkholderia pseudomallei	Blood	Positive	2024
1634	Cambodia	Cambodia	SM1634	Serum	2024	Melioidosis	Burkholderia pseudomallei	Pus	Positive	2024
1635	Cambodia	Cambodia	SM1635	Serum	2024	Melioidosis	Burkholderia pseudomallei	Sputum	Positive	2024
1636	Cambodia	Cambodia	SM1636	Serum	2021	Other infection	Dengue virus (PCR test)	Serum	Negative	2024
1637	Cambodia	Cambodia	SM1637	Serum	2021	Other infection	Dengue virus (PCR test)	Serum	Negative	2024
1638	Cambodia	Cambodia	SM1638	Serum	2021	Other infection	Dengue virus (PCR test)	Serum	Negative	2024
1639	Cambodia	Cambodia	SM1639	Serum	2021	Other infection	Dengue virus (PCR test)	Serum	Negative	2024
1640	Cambodia	Cambodia	SM1640	Serum	2022	Other infection	Dengue virus (PCR test)	Serum	Negative	2024
1641	Cambodia	Cambodia	SM1641	Serum	2022	Other infection	Dengue virus (PCR test)	Serum	Negative	2024
1642	Cambodia	Cambodia	SM1642	Serum	2022	Other infection	Dengue virus (PCR test)	Serum	Negative	2024
1643	Cambodia	Cambodia	SM1643	Serum	2022	Other infection	Dengue virus (PCR test)	Serum	Positive	2024
1644	Cambodia	Cambodia	SM1644	Serum	2022	Other infection	Dengue virus (PCR test)	Serum	Negative	2024
1645	Cambodia	Cambodia	SM1645	Serum	2022	Other infection	Dengue virus (PCR test)	Serum	Negative	2024
1646	Cambodia	Cambodia	SM1646	Serum	2022	Other infection	Chikungunya virus (PCR test)	Serum	Negative	2024
1647	Cambodia	Cambodia	SM1647	Serum	2022	Other infection	Chikungunya virus (PCR test)	Serum	Negative	2024
1648	Cambodia	Cambodia	SM1648	Serum	2022	Other infection	Chikungunya virus (PCR test)	Serum	Negative	2024
1649	Cambodia	Cambodia	SM1649	Serum	2022	Other infection	Chikungunya virus (PCR test)	Serum	Negative	2024
1650	Cambodia	Cambodia	SM1650	Serum	2022	Other infection	Chikungunya virus (PCR test)	Serum	Positive	2024
1651	Cambodia	Cambodia	SM1651	Serum	2022	Other infection	Chikungunya virus (PCR test)	Serum	Positive	2024
1652	Cambodia	Cambodia	SM1652	Serum	2022	Other infection	Chikungunya virus (PCR test)	Serum	Negative	2024
1653	Cambodia	Cambodia	SM1653	Serum	2022	Other infection	Chikungunya virus (PCR test)	Serum	Negative	2024
1654	Cambodia	Cambodia	SM1654	Serum	2022	Other infection	Chikungunya virus (PCR test)	Serum	Negative	2024
1655	Cambodia	Cambodia	SM1655	Serum	2022	Other infection	Chikungunya virus (PCR test)	Serum	Negative	2024
1656	Cambodia	Cambodia	SM1656	Serum	2020	Other infection	Plasmodium vivax (PCR test)	Serum	Negative	2024
1657	Cambodia	Cambodia	SM1657	Serum	2020	Other infection	Plasmodium vivax (PCR test)	Serum	Negative	2024
1658	Cambodia	Cambodia	SM1658	Serum	2020	Other infection	Plasmodium vivax (PCR test)	Serum	Negative	2024
1659	Cambodia	Cambodia	SM1659	Serum	2023	Other infection	Escherichia coli	Blood	Negative	2024
1660	Cambodia	Cambodia	SM1660	Serum	2023	Other infection	Escherichia coli	Blood	Negative	2024
1661	Cambodia	Cambodia	SM1661	Serum	2022	Other infection	Klebsiella pneumoniae	Blood	Negative	2024
1662	Cambodia	Cambodia	SM1662	Serum	2022	Other infection	Klebsiella pneumoniae	Blood	Negative	2024
1663	Cambodia	Cambodia	SM1663	Serum	2022	Other infection	Acinetobacter sp.	Blood	Negative	2024
1664	Cambodia	Cambodia	SM1664	Serum	2022	Other infection	Acinetobacter sp.	Blood	Negative	2024
1665	Cambodia	Cambodia	SM1665	Serum	2022	Other infection	Salmonella paratyphi	Blood	Negative	2024
1666	Cambodia	Cambodia	SM1666	Serum	2021	Healthy	No growth		Negative	2024
1667	Cambodia	Cambodia	SM1667	Serum	2021	Healthy	No growth		Negative	2024
1668	Cambodia	Cambodia	SM1668	Serum	2021	Healthy	No growth		Negative	2024
1669	Cambodia	Cambodia	SM1669	Serum	2021	Healthy	No growth		Positive	2024
1670	Cambodia	Cambodia	SM1670	Serum	2021	Healthy	No growth		Negative	2024
1671	Cambodia	Cambodia	SM1671	Serum	2021	Healthy	No growth		Negative	2024
1672	Cambodia	Cambodia	SM1672	Serum	2021	Healthy	No growth		Negative	2024
1673	Cambodia	Cambodia	SM1673	Serum	2021	Healthy	No growth		Negative	2024
1674	Cambodia	Cambodia	SM1674	Serum	2021	Healthy	No growth		Negative	2024
1675	Cambodia	Cambodia	SM1675	Serum	2021	Healthy	No growth		Positive	2024
1676	Cambodia	Cambodia	SM1676	Serum	2021	Healthy	No growth		Negative	2024
1677	Cambodia	Cambodia	SM1677	Serum	2021	Healthy	No growth		Negative	2024
1678	Cambodia	Cambodia	SM1678	Serum	2021	Healthy	No growth		Negative	2024
1679	Cambodia	Cambodia	SM1679	Serum	2021	Healthy	No growth		Negative	2024
1680	Cambodia	Cambodia	SM1680	Serum	2021	Healthy	No growth		Positive	2024
1681	Cambodia	Cambodia	SM1681	Serum	2021	Healthy	No growth		Negative	2024
1682	Cambodia	Cambodia	SM1682	Serum	2021	Healthy	No growth		Negative	2024
1683	Cambodia	Cambodia	SM1683	Serum	2021	Healthy	No growth		Negative	2024
1684	Cambodia	Cambodia	SM1684	Serum	2021	Healthy	No growth		Positive	2024
1685	Cambodia	Cambodia	SM1685	Serum	2021	Healthy	No growth		Negative	2024
1686	Cambodia	Cambodia	SM1686	Serum	2021	Healthy	No growth		Negative	2024
1687	Cambodia	Cambodia	SM1687	Serum	2021	Healthy	No growth		Negative	2024
1688	Cambodia	Cambodia	SM1688	Serum	2021	Healthy	No growth		Negative	2024
1689	Cambodia	Cambodia	SM1689	Serum	2021	Healthy	No growth		Negative	2024
1690	Cambodia	Cambodia	SM1690	Serum	2021	Healthy	No growth		Negative	2024
1691	Cambodia	Cambodia	SM1691	Serum	2021	Healthy	No growth		Negative	2024
1692	Cambodia	Cambodia	SM1692	Serum	2021	Healthy	No growth		Negative	2024
1693	Cambodia	Cambodia	SM1693	Serum	2021	Healthy	No growth		Negative	2024
1694	Cambodia	Cambodia	SM1694	Serum	2021	Healthy	No growth		Negative	2024
1695	Cambodia	Cambodia	SM1695	Serum	2021	Healthy	No growth		Negative	2024
1696	Australia	Darwin	SM1696	Serum	2018	Melioildosis	Burkholderia pseudomallei	Blood, sputum	Negative	2024
1697	Australia	Darwin	SM1697	Serum	2018	Melioildosis	Burkholderia pseudomallei	Skin swab	Positive	2024
1698	Australia	Darwin	SM1698	Serum	2019	Melioildosis	Burkholderia pseudomallei	Blood, throat swab	Negative	2024
1699	Australia	Darwin	SM1699	Serum	2019	Melioildosis	Burkholderia pseudomallei	Blood, sputum	Negative	2024
1700	Australia	Darwin	SM1700	Serum	2019	Melioildosis	Burkholderia pseudomallei	Skin swab	Positive	2024
1701	Australia	Darwin	SM1701	Serum	2019	Melioildosis	Burkholderia pseudomallei	Blood, sputum	Negative	2024
1702	Australia	Darwin	SM1702	Serum	2020	Melioildosis	Burkholderia pseudomallei	Blood, urine	Negative	2024
1703	Australia	Darwin	SM1703	Serum	2020	Melioildosis	Burkholderia pseudomallei	Blood, pus, urine, sputum	Negative	2024
1704	Australia	Darwin	SM1704	Serum	2020	Melioildosis	Burkholderia pseudomallei	Sputum	Negative	2024
1705	Australia	Darwin	SM1705	Serum	2020	Melioildosis	Burkholderia pseudomallei	Blood	Negative	2024
1706	Australia	Darwin	SM1706	Serum	2020	Melioildosis	Burkholderia pseudomallei	Throat swab, rectal swab,	Negative	2024
1707	Australia	Darwin	SM1707	Serum	2015	Melioildosis	Burkholderia pseudomallei	Urine, sputum	Negative	2024
1708	Australia	Darwin	SM1708	Serum	2015	Melioildosis	Burkholderia pseudomallei	Sputum	Negative	2024
1709	Australia	Darwin	SM1709	Serum	2016	Melioildosis	Burkholderia pseudomallei	Blood	Negative	2024
1710	Australia	Darwin	SM1710	Serum	2018	Melioildosis	Burkholderia pseudomallei	Throat swab, sputum	Positive	2024
1711	Australia	Darwin	SM1711	Serum	2021	Melioildosis	Burkholderia pseudomallei	Blood	Negative	2024
1712	Australia	Darwin	SM1712	Serum	2020	Other infection	Escherichia coli	Empyema aspirate	Negative	2024
1713	Australia	Darwin	SM1713	Serum	2020	Other infection	Streptococcus constellatus	Maxillary sinus	Positive	2024
1714	Australia	Darwin	SM1714	Serum	2016	Other infection	Klebsiella pneumoniae	Blood	Negative	2024
1715	Australia	Darwin	SM1715	Serum	2008	Healthy	No growth		Negative	2024
1716	Australia	Darwin	SM1716	Serum	2021	Healthy	No growth		Negative	2024
1717	Australia	Darwin	SM1717	Serum	2020	Healthy	No growth		Negative	2024
1718	Australia	Darwin	SM1718	Serum	2021	Healthy	No growth		Negative	2024
1719	Australia	Darwin	SM1719	Serum	2019	Healthy	No growth		Negative	2024
1720	Australia	Darwin	SM1720	Serum	2019	Healthy	No growth		Negative	2024
1721	Australia	Darwin	SM1721	Serum	2020	Healthy	No growth		Negative	2024
1722	Australia	Darwin	SM1722	Serum	2020	Healthy	No growth		Negative	2024
1723	Australia	Darwin	SM1723	Serum	2020	Healthy	No growth		Negative	2024
1724	Australia	Townsville	SM1724	Serum	2021	Melioildosis	Burkholderia pseudomallei		Positive	2024
1725	Australia	Townsville	SM1725	Serum	2021	Melioildosis	Burkholderia pseudomallei		Positive	2024
1726	Australia	Townsville	SM1726	Serum	2021	Melioildosis	Burkholderia pseudomallei		Positive	2024
1727	Australia	Townsville	SM1727	Serum	2021	Melioildosis	Burkholderia pseudomallei		Negative	2024
1728	Australia	Townsville	SM1728	Serum	2021	Melioildosis	Burkholderia pseudomallei		Negative	2024
1729	Australia	Townsville	SM1729	Serum	2021	Melioildosis	Burkholderia pseudomallei		Negative	2024
1730	Australia	Townsville	SM1730	Serum	2021	Melioildosis	Burkholderia pseudomallei		Negative	2024
1731	Australia	Townsville	SM1731	Serum	2021	Melioildosis	Burkholderia pseudomallei		Positive	2024
1732	Australia	Townsville	SM1732	Serum	2021	Melioildosis	Burkholderia pseudomallei		Positive	2024
1733	Australia	Townsville	SM1733	Serum	2021	Melioildosis	Burkholderia pseudomallei		Positive	2024
1734	Australia	Townsville	SM1734	Serum	2021	Melioildosis	Burkholderia pseudomallei		Positive	2024
1735	Australia	Townsville	SM1735	Serum	2009	Melioildosis	Burkholderia pseudomallei		Negative	2024
1736	Australia	Townsville	SM1736	Serum	2021	Melioildosis	Burkholderia pseudomallei		Positive	2024
1737	Australia	Townsville	SM1737	Serum	2021	Melioildosis	Burkholderia pseudomallei		Positive	2024
1738	Australia	Townsville	SM1738	Serum	2021	Melioildosis	Burkholderia pseudomallei		Negative	2024
1739	Australia	Townsville	SM1739	Serum	2022	Melioildosis	Burkholderia pseudomallei		Negative	2024
1740	Australia	Townsville	SM1740	Serum	2022	Melioildosis	Burkholderia pseudomallei		Positive	2024
1741	Australia	Townsville	SM1741	Serum	2022	Melioildosis	Burkholderia pseudomallei		Positive	2024
1742	Australia	Townsville	SM1742	Serum	2022	Melioildosis	Burkholderia pseudomallei		Negative	2024
1743	Australia	Townsville	SM1743	Serum	2022	Melioildosis	Burkholderia pseudomallei		Negative	2024
1744	Australia	Townsville	SM1744	Serum	2022	Melioildosis	Burkholderia pseudomallei		Positive	2024
1745	Australia	Townsville	SM1745	Serum	2022	Melioildosis	Burkholderia pseudomallei		Positive	2024
1746	Australia	Townsville	SM1746	Serum	2022	Melioildosis	Burkholderia pseudomallei		Positive	2024
1747	Australia	Townsville	SM1747	Serum	2022	Melioildosis	Burkholderia pseudomallei		Positive	2024
1748	Australia	Townsville	SM1748	Serum	2022	Melioildosis	Burkholderia pseudomallei		Positive	2024
1749	Australia	Townsville	SM1749	Serum	2023	Melioildosis	Burkholderia pseudomallei		Positive	2024
1750	Australia	Townsville	SM1750	Serum	2023	Melioildosis	Burkholderia pseudomallei		Positive	2024
1751	Australia	Townsville	SM1751	Serum	2023	Melioildosis	Burkholderia pseudomallei		Positive	2024
1752	Australia	Townsville	SM1752	Serum	2023	Melioildosis	Burkholderia pseudomallei		Positive	2024
1753	Australia	Townsville	SM1753	Serum	2023	Melioildosis	Burkholderia pseudomallei		Positive	2024
1754	Australia	Townsville	SM1754	Serum	2023	Melioildosis	Burkholderia pseudomallei		Negative	2024
1755	Australia	Townsville	SM1755	Serum	2023	Melioildosis	Burkholderia pseudomallei		Positive	2024
1756	Australia	Townsville	SM1756	Serum	2023	Melioildosis	Burkholderia pseudomallei		Positive	2024
1757	Australia	Townsville	SM1757	Serum	2023	Melioildosis	Burkholderia pseudomallei		Negative	2024
1758	Australia	Townsville	SM1758	Serum	2023	Melioildosis	Burkholderia pseudomallei		Positive	2024
1759	Australia	Townsville	SM1759	Serum	2023	Melioildosis	Burkholderia pseudomallei		Positive	2024
1760	Australia	Townsville	SM1760	Serum	2017	Melioildosis	Burkholderia pseudomallei		Negative	2024
1761	Australia	Townsville	SM1761	Serum	2018	Melioildosis	Burkholderia pseudomallei		Positive	2024
1762	Australia	Townsville	SM1762	Serum	2018	Melioildosis	Burkholderia pseudomallei		Negative	2024
1763	Australia	Townsville	SM1763	Serum	2018	Melioildosis	Burkholderia pseudomallei		Positive	2024
1764	Australia	Townsville	SM1764	Serum	2021	Melioildosis	Burkholderia pseudomallei		Negative	2024
1765	Australia	Townsville	SM1765	Serum	2018	Melioildosis	Burkholderia pseudomallei		Positive	2024
1766	Australia	Townsville	SM1766	Serum	2018	Melioildosis	Burkholderia pseudomallei		Negative	2024
1767	Australia	Townsville	SM1767	Serum	2018	Melioildosis	Burkholderia pseudomallei		Negative	2024
1768	Australia	Townsville	SM1768	Serum	2019	Melioildosis	Burkholderia pseudomallei		Positive	2024
1769	Australia	Townsville	SM1769	Serum	2019	Melioildosis	Burkholderia pseudomallei		Negative	2024
1770	Australia	Townsville	SM1770	Serum	2019	Melioildosis	Burkholderia pseudomallei		Negative	2024
1771	Australia	Townsville	SM1771	Serum	2019	Melioildosis	Burkholderia pseudomallei		Positive	2024
1772	Australia	Townsville	SM1772	Serum	No data	Melioildosis	Burkholderia pseudomallei		Positive	2024
1773	Australia	Townsville	SM1773	Serum	2019	Melioildosis	Burkholderia pseudomallei		Negative	2024
1774	Australia	Townsville	SM1774	Serum	2019	Melioildosis	Burkholderia pseudomallei		Negative	2024
1775	Australia	Townsville	SM1775	Serum	2019	Melioildosis	Burkholderia pseudomallei		Negative	2024
1776	Australia	Townsville	SM1776	Serum	2020	Melioildosis	Burkholderia pseudomallei		Positive	2024
1777	Australia	Townsville	SM1777	Serum	2020	Melioildosis	Burkholderia pseudomallei		Negative	2024
1778	Australia	Townsville	SM1778	Serum	2020	Melioildosis	Burkholderia pseudomallei		Positive	2024
1779	Australia	Townsville	SM1779	Serum	2002	Melioildosis	Burkholderia pseudomallei		Positive	2024
1780	Australia	Townsville	SM1780	Serum	2004	Melioildosis	Burkholderia pseudomallei		Positive	2024
1781	Australia	Townsville	SM1781	Serum	2024	Melioildosis	Burkholderia pseudomallei		Negative	2024
1782	Australia	Townsville	SM1782	Serum	2024	Melioildosis	Burkholderia pseudomallei		Negative	2024
1783	Australia	Townsville	SM1783	Serum	2023	Melioildosis	Burkholderia pseudomallei		Negative	2024
1784	Australia	Townsville	SM1784	Serum	2023	Melioildosis	Burkholderia pseudomallei		Negative	2024
1785	Australia	Townsville	SM1785	Serum	2023	Melioildosis	Burkholderia pseudomallei		Negative	2024
1786	Australia	Townsville	SM1786	Serum	2023	Melioildosis	Burkholderia pseudomallei		Negative	2024
1787	Australia	Townsville	SM1787	Serum	2022	Melioildosis	Burkholderia pseudomallei		Negative	2024
1788	Australia	Townsville	SM1788	Serum	2023	Melioildosis	Burkholderia pseudomallei		Positive	2024
1789	Australia	Townsville	SM1789	Serum	2023	Other infection	Escherichia coli		Negative	2024
1790	Australia	Townsville	SM1790	Serum	2023	Other infection	Acinetobacter baumannii		Negative	2024
1791	Australia	Townsville	SM1791	Serum	2023	Other infection	Bacteroides sp.		Negative	2024
1792	Australia	Townsville	SM1792	Serum	2023	Other infection	Escherichia coli		Negative	2024
1793	Australia	Townsville	SM1793	Serum	2023	Other infection	Proteus mirabilis		Negative	2024
1794	Australia	Townsville	SM1794	Serum	2023	Other infection	Enterobacter cloacae		Positive	2024
1795	Australia	Townsville	SM1795	Serum	2023	Other infection	Escherichia coli		Negative	2024
1796	Australia	Townsville	SM1796	Serum	2023	Other infection	Achromobacter xylosoxidans		Negative	2024
1797	Australia	Townsville	SM1797	Serum	2023	Other infection	Pasteurella multocida		Negative	2024
1798	Australia	Townsville	SM1798	Serum	2023	Other infection	Escherichia coli		Negative	2024
1799	Australia	Townsville	SM1799	Serum	2023	Other infection	Klebsiella pneumoniae		Negative	2024
1800	Australia	Townsville	SM1800	Serum	2023	Other infection	Klebsiella pneumoniae		Negative	2024
1801	Australia	Townsville	SM1801	Serum	2023	Other infection	Escherichia coli		Negative	2024
1802	Australia	Townsville	SM1802	Serum	2023	Other infection	Haemophilus influenzae		Negative	2024
1803	Australia	Townsville	SM1803	Serum	2023	Other infection	Enterobacter cloacae complex		Negative	2024
1804	Australia	Townsville	SM1804	Serum	2023	Other infection	Escherichia coli		Negative	2024
1805	Australia	Townsville	SM1805	Serum	2023	Other infection	Escherichia coli		Negative	2024
1806	Australia	Townsville	SM1806	Serum	2023	Other infection	Escherichia coli		Negative	2024
1807	Australia	Townsville	SM1807	Serum	2023	Other infection	Escherichia coli		Negative	2024
1808	Australia	Townsville	SM1808	Serum	2023	Other infection	Haemophilus influenzae		Negative	2024
1809	Australia	Townsville	SM1809	Serum	2023	Other infection	Escherichia coli		Negative	2024
1810	Australia	Townsville	SM1810	Serum	2023	Other infection	Pseudomonas aeruginosa		Negative	2024
1811	Australia	Townsville	SM1811	Serum	2023	Other infection	Elizabethkingia anophelis		Negative	2024
1812	Australia	Townsville	SM1812	Serum	2023	Other infection	Klebsiella pneumoniae		Negative	2024
1813	Australia	Townsville	SM1813	Serum	2023	Other infection	Escherichia coli		Negative	2024
1814	Australia	Townsville	SM1814	Serum	2023	Other infection	Salmonella species		Negative	2024
1815	Australia	Townsville	SM1815	Serum	2023	Other infection	Pseudomonas aeruginosa		Negative	2024
1816	Australia	Townsville	SM1816	Serum	2023	Other infection	Pseudomonas aeruginosa		Negative	2024
1817	Australia	Townsville	SM1817	Serum	2023	Other infection	Escherichia coli		Negative	2024
1818	Australia	Townsville	SM1818	Serum	2023	Other infection	Burkholderia cepacia		Negative	2024
1819	Australia	Townsville	SM1819	Serum	2024	Healthy	No growth		Negative	2024
1820	Australia	Townsville	SM1820	Serum	2024	Healthy	No growth		Negative	2024
1821	Australia	Townsville	SM1821	Serum	2024	Healthy	No growth		Negative	2024
1822	Australia	Townsville	SM1822	Serum	2024	Healthy	No growth		Negative	2024
1823	Australia	Townsville	SM1823	Serum	2024	Healthy	No growth		Negative	2024
1824	Australia	Townsville	SM1824	Serum	2024	Healthy	No growth		Negative	2024
1825	Australia	Townsville	SM1825	Serum	2024	Healthy	No growth		Negative	2024
1826	Australia	Townsville	SM1826	Serum	2024	Healthy	No growth		Negative	2024
1827	Australia	Townsville	SM1827	Serum	2024	Healthy	No growth		Negative	2024
1828	Australia	Townsville	SM1828	Serum	2024	Healthy	No growth		Negative	2024
1829	Australia	Townsville	SM1829	Serum	2024	Healthy	No growth		Negative	2024
1830	Australia	Townsville	SM1830	Serum	2024	Healthy	No growth		Negative	2024
1831	Australia	Townsville	SM1831	Serum	2024	Healthy	No growth		Negative	2024
1832	Australia	Townsville	SM1832	Serum	2024	Healthy	No growth		Negative	2024
1833	Australia	Townsville	SM1833	Serum	2024	Healthy	No growth		Negative	2024
1834	Australia	Townsville	SM1834	Serum	2024	Healthy	No growth		Negative	2024
1835	Australia	Townsville	SM1835	Serum	2024	Healthy	No growth		Negative	2024
1836	Australia	Townsville	SM1836	Serum	2024	Healthy	No growth		Negative	2024
1837	Australia	Townsville	SM1837	Serum	2024	Healthy	No growth		Negative	2024
1838	Australia	Townsville	SM1838	Serum	2024	Healthy	No growth		Negative	2024
